# Supplementary material for: Lingual Gyrus Surface Area Is Associated with Anxiety-Depression Severity in Young Adults: A Genetic Clustering Approach
Source: eNeuro. 2018 Jan 19;5(1):ENEURO.0153-17.2017. doi: 10.1523/ENEURO.0153-17.2017 (PMC5773884; doi:10.1523/ENEURO.0153-17.2017)
Supplement: Extended Data Figure 2-1 — Description of vertices in each of left CT clusters. Download Figure 2-1, XLS file. [file sup_enu-eN-NWR-0153-17-s04.xls]

0 -37.34364 -19.00081 65.60094 1
1 -11.61996 -8.93981 47.82942 2
2 -22.4295 42.81065 23.59052 4
3 -56.93762 -0.13467 10.26029 8
4 -49.89243 -48.81142 44.48045 6
5 -16.14518 -66.67554 59.14708 7
6 -21.03026 -61.89604 8.11622 10
7 -2.75454 9.53408 -3.56677 -1
8 -26.47824 23.35217 -6.39992 12
9 -53.40808 -22.53892 -4.57716 5
10 -36.23884 -85.36428 -2.18719 3
11 -35.58994 -23.55647 -23.29628 9
12 -47.85696 -27.24957 53.36061 1
13 -57.76542 -26.52909 26.61543 8
14 -52.89372 -6.35403 38.5319 1
15 -21.12761 -34.74266 69.00098 1
16 -27.82026 -51.39217 39.61437 6
17 -11.80828 -11.16801 68.19023 2
18 -15.96094 -45.62786 55.54691 7
19 -30.66948 9.80058 53.79163 2
20 -6.94592 34.56636 49.61951 4
21 -37.66811 24.31686 24.56152 4
22 -37.68397 16.01031 9.51045 8
23 -38.10143 50.47777 -4.83971 4
24 -32.98906 -31.95751 17.40045 8
25 -48.40296 -9.04346 -10.77451 9
26 -61.4679 -48.09255 15.65777 5
27 -41.54095 -67.92256 27.43238 6
28 -59.21641 -55.53813 -1.586 3
29 -23.90675 -78.78827 17.04121 7
30 -11.78555 -67.5163 34.87125 7
31 -12.90221 -92.73006 2.98121 10
32 -4.18493 -33.40305 30.76905 11
33 -5.31173 16.58702 23.28963 12
34 -8.04975 -30.59211 8.52349 -1
35 -11.70973 53.94643 1.34777 12
36 -14.53294 27.32612 -21.01372 12
37 -53.61735 -18.27245 -26.49848 9
38 -27.03134 6.10135 -35.75428 9
39 -42.24647 -64.44904 -18.68031 3
40 -18.92564 -57.95181 -6.35612 10
41 -35.10762 -24.92775 -10.73243 -1
42 -38.96191 -27.04993 49.71175 1
43 -42.2019 -22.05524 39.18201 1
44 -41.29193 -12.50103 48.58657 1
45 -40.15201 -34.48872 35.72558 6
46 -57.27856 -34.0701 39.96694 6
47 -50.11362 -23.64908 37.34278 1
48 -55.9569 -11.80447 31.08269 1
49 -62.58024 -14.55138 18.59199 8
50 -58.35051 1.26565 26.05754 8
51 -21.88259 -29.35917 52.86816 1
52 -36.79045 -33.61303 64.73122 1
53 -20.35096 -51.63915 58.48444 7
54 -25.31894 -58.30112 53.06426 7
55 -32.15743 -47.2314 57.78407 1
56 -31.26872 -40.47248 44.40395 1
57 -40.20327 -50.38528 35.28825 6
58 -23.43162 -16.6532 65.21435 1
59 -11.1383 -30.44316 66.51173 1
60 -8.93052 -10.86337 57.465 2
61 -13.70799 -28.40367 46.69918 2
62 -4.9132 -28.78455 61.94781 2
63 -14.46911 -41.59761 71.79243 1
64 -9.11687 -55.12737 59.67844 7
65 -29.13413 -8.77725 45.53654 2
66 -19.28113 -0.02598 56.28295 2
67 -25.76168 27.45815 33.33068 4
68 -14.87141 46.34297 38.50979 4
69 -21.93032 25.16131 52.02259 4
70 -11.08183 10.62683 62.17788 2
71 -9.84309 11.38105 50.48747 2
72 -40.44595 3.4941 47.48258 2
73 -43.23087 6.97647 17.85654 8
74 -36.67921 0.87693 31.03893 2
75 -39.37727 22.74417 39.37758 4
76 -38.91936 36.7007 28.62042 4
77 -48.75438 7.11206 1.47684 8
78 -53.43592 21.46261 16.39928 4
79 -28.31458 26.34946 7.4551 12
80 -45.11123 32.26892 -14.72821 12
81 -49.06301 30.8307 -1.54363 4
82 -34.62954 36.6233 11.74037 4
83 -30.41645 47.63255 9.8459 4
84 -47.55735 -13.6994 17.75711 8
85 -35.97276 -9.73313 16.82711 8
86 -53.57133 -23.09662 0.44507 5
87 -58.85994 -7.12965 -2.75519 5
88 -41.70181 -25.13113 1.57208 5
89 -36.46564 -5.57224 6.0506 5
90 -35.98473 -2.9426 -6.39145 9
91 -49.28012 -28.37279 19.04908 8
92 -55.52937 -50.72322 30.75874 6
93 -51.65865 -40.79079 30.297 6
94 -48.25608 -39.02308 11.88846 5
95 -62.28757 -33.91529 4.56754 5
96 -49.96283 -61.70089 36.34382 6
97 -44.08934 -53.97277 22.00839 6
98 -44.05977 -75.92165 14.62143 3
99 -40.2816 -68.2168 -0.26331 3
100 -44.87449 -63.59773 10.10292 3
101 -48.62626 -48.17974 4.33309 5
102 -53.63115 -39.20861 -7.1988 5
103 -38.45292 -67.2276 45.91387 6
104 -18.65019 -68.23261 38.36863 7
105 -27.76326 -64.68961 37.24274 7
106 -36.40659 -83.01251 26.4117 3
107 -29.02143 -92.78526 9.57296 3
108 -7.56409 -73.02019 46.60123 7
109 -16.94191 -86.51196 36.32717 7
110 -20.42403 -62.02157 22.06199 10
111 -13.72176 -79.53912 11.49769 10
112 -4.05085 -76.27802 20.95075 10
113 -12.14251 -97.35127 13.86195 7
114 -20.0632 -100.07837 -7.87037 3
115 -9.77458 -54.86858 44.8169 7
116 -8.08824 -20.06706 38.78815 11
117 -10.0826 -39.28365 42.40697 11
118 -11.84148 -55.85964 29.67062 11
119 -5.56504 -50.66094 18.62327 11
120 -8.26864 5.44173 37.07313 11
121 -6.01894 -9.62802 31.06289 11
122 -1.13189 18.52223 8.65706 -1
123 -2.09765 -14.64636 0.57957 -1
124 -0.85243 -7.54948 16.24009 -1
125 0.19444 -35.73093 22.00815 -1
126 -9.54602 -46.67092 6.46905 10
127 -11.73827 25.56463 32.88982 12
128 -14.56755 60.63002 12.07509 4
129 -8.71315 50.71041 25.19233 4
130 -7.46813 38.81213 12.13163 12
131 -6.5393 35.74281 -8.08244 12
132 -16.35012 58.83178 -5.40804 12
133 -29.76992 22.77774 -20.29918 12
134 -23.0558 42.56329 -11.14856 12
135 -4.12138 48.23502 -21.90042 12
136 -4.67796 21.62863 -21.92167 12
137 -43.9028 12.29984 -25.62201 9
138 -34.41334 4.42727 -15.22139 9
139 -58.74584 -18.94948 -15.95341 5
140 -49.47033 -0.00025 -26.30228 9
141 -38.87444 -0.56784 -38.90543 9
142 -45.11522 -17.96288 -30.78789 9
143 -31.4874 -4.81046 -33.83567 9
144 -58.73826 -37.73466 -16.017 3
145 -42.00597 -81.87439 -13.09949 3
146 -47.70163 -58.49552 -7.7554 3
147 -49.04013 -41.17292 -23.6676 3
148 -35.57416 -43.8036 -21.65555 3
149 -18.54448 -89.28021 -7.4575 3
150 -15.18811 -63.84892 0.86228 10
151 -6.66005 -80.13201 -1.67746 10
152 -27.53385 -66.17183 -5.3891 3
153 -35.00809 -41.51788 -11.05122 3
154 -15.04482 -40.64748 -2.19134 10
155 -5.50078 -16.80845 -20.282 -1
156 -20.1196 -32.27257 -6.02099 -1
157 -24.43053 -34.20623 -12.09046 10
158 -22.09226 -22.01379 -21.97682 9
159 -15.1062 -3.62358 -13.04802 -1
160 -24.99128 4.00166 -12.70854 -1
161 -33.94003 -12.82438 -25.26088 -1
162 -35.28392 -25.1422 50.87719 1
163 -33.28956 -19.34031 47.2054 1
164 -39.96609 -13.11453 57.16271 1
165 -45.75368 -21.62459 59.20742 1
166 -49.34673 -17.523 52.56731 1
167 -38.88459 -21.82006 45.03886 1
168 -34.93763 -17.19365 38.85911 1
169 -40.14021 -13.9437 33.92051 1
170 -48.32194 -10.86845 43.88622 1
171 -40.87286 -29.27231 41.97013 1
172 -44.08137 -28.06267 34.2765 1
173 -49.64801 -24.73164 46.08101 1
174 -46.51629 -41.54894 40.94909 6
175 -53.58197 -41.48613 45.64361 6
176 -48.95124 -36.23458 39.41288 6
177 -52.1344 -30.0479 34.18295 6
178 -59.99747 -30.2027 32.84577 6
179 -53.78773 -24.00712 30.83756 1
180 -48.48661 -17.23391 34.50615 1
181 -45.85432 -9.00036 27.52472 1
182 -55.70817 -18.64237 46.42419 1
183 -57.85337 -17.11068 39.13931 1
184 -58.87 -15.50841 30.5372 8
185 -51.42589 -8.43537 21.5141 8
186 -56.81095 -1.64424 33.40754 8
187 -59.12133 -19.77096 24.49113 8
188 -62.26072 -9.20212 26.00919 8
189 -57.67125 -9.01675 17.02154 8
190 -61.64078 -8.73936 11.10829 8
191 -59.27889 0.91147 17.84115 8
192 -28.36111 -24.52126 57.09964 1
193 -29.93309 -29.5366 50.0219 1
194 -22.55334 -31.34313 65.7979 1
195 -28.45346 -33.40446 66.0395 1
196 -30.8902 -29.8916 63.0297 1
197 -39.63241 -28.40591 61.4235 1
198 -43.9966 -31.27099 58.5969 1
199 -20.50657 -43.63625 61.60705 1
200 -27.32436 -48.54377 61.45198 1
201 -22.65391 -40.96916 55.3455 1
202 -20.18281 -58.61947 62.67564 7
203 -21.21652 -62.7342 56.36063 7
204 -27.05764 -57.09632 62.52377 7
205 -34.48235 -54.66293 58.54175 7
206 -27.24748 -54.69821 47.97713 6
207 -34.39033 -50.67111 52.10297 6
208 -36.2447 -36.60621 53.79864 1
209 -37.91912 -33.63081 46.34473 1
210 -28.84791 -37.04713 52.73156 1
211 -34.75852 -43.91636 52.34984 1
212 -32.74148 -46.4811 43.54251 6
213 -33.33837 -36.45478 37.49285 6
214 -33.13232 -50.33525 33.13195 6
215 -35.54238 -44.10258 37.72178 6
216 -40.94223 -42.74152 38.45089 6
217 -45.52282 -50.39112 40.45352 6
218 -31.57152 -16.11713 68.37468 1
219 -23.98958 -23.81477 64.72545 1
220 -15.07486 -16.31098 63.48239 2
221 -12.29741 -19.46254 73.39903 2
222 -19.50326 -22.10999 72.9348 1
223 -15.3348 -29.78749 57.94685 1
224 -14.70864 -34.80035 66.08663 1
225 -9.31502 -9.64027 64.73116 2
226 -6.74961 -19.85903 62.2999 2
227 -5.62426 -18.09428 70.24253 2
228 -5.63603 -9.83986 51.26082 2
229 -12.00476 -19.27116 46.23217 2
230 -6.40542 -21.33533 52.56925 2
231 -5.29296 -29.32414 53.07416 2
232 -15.89987 -37.08535 50.56763 2
233 -8.36796 -38.47912 56.5611 2
234 -7.54027 -38.73185 70.84574 1
235 -15.26435 -37.90123 73.63412 1
236 -4.73967 -29.65522 71.86568 1
237 -4.50689 -41.68123 64.65398 1
238 -15.63839 -44.00095 64.31425 1
239 -17.75266 -47.81218 68.8762 1
240 -8.06973 -49.5117 59.21862 7
241 -10.4971 -51.35661 68.31313 7
242 -14.58311 -53.84018 61.86544 7
243 -13.81462 -60.21096 59.32006 7
244 -34.67636 -11.02431 57.92247 1
245 -26.33805 -13.68557 54.69545 1
246 -28.78549 0.45057 49.39973 2
247 -23.35518 5.67571 48.0837 2
248 -21.62282 -5.45599 47.46999 2
249 -19.87518 -11.16315 57.62754 2
250 -19.07125 -5.89674 64.61479 2
251 -29.14826 17.02687 41.99471 4
252 -20.82 22.91037 38.98965 4
253 -24.42435 12.97417 44.9242 2
254 -24.96387 37.01316 32.28829 4
255 -21.45934 46.86607 32.56643 4
256 -18.31911 36.20248 34.53953 4
257 -18.66759 34.9436 44.71878 4
258 -9.44155 42.84484 44.89806 4
259 -13.58809 31.53217 48.96302 4
260 -19.6305 7.30522 63.87418 2
261 -13.65211 -0.30828 68.38741 2
262 -19.92568 13.53805 53.26728 2
263 -16.82403 19.19105 57.12748 2
264 -8.15942 23.50039 58.1134 2
265 -7.49851 0.25558 65.72817 2
266 -7.96146 22.63047 49.87235 2
267 -7.07156 13.16519 60.97734 2
268 -8.1358 1.34707 58.34502 2
269 -9.98511 1.76352 49.57217 2
270 -39.44679 -7.31323 51.07319 1
271 -49.6236 -0.32209 44.33838 2
272 -47.38982 -4.98062 46.35071 1
273 -36.24335 -1.3744 45.18388 2
274 -37.47514 5.66058 55.10029 2
275 -49.77644 2.48877 28.95915 8
276 -47.62191 -2.06012 35.27427 2
277 -52.79312 3.19158 13.38231 8
278 -52.35482 3.97633 21.95017 8
279 -38.35371 3.51025 23.7147 8
280 -37.17515 14.90711 22.63439 4
281 -33.93349 13.17104 28.28155 4
282 -41.93397 13.97723 45.43455 2
283 -35.33455 20.36258 49.08688 4
284 -37.52648 4.89036 38.85079 2
285 -38.57842 13.75997 35.75377 4
286 -44.4612 23.28875 32.16943 4
287 -32.0046 27.84085 40.30717 4
288 -44.89395 30.44853 26.34374 4
289 -38.45092 28.74779 32.73816 4
290 -30.45568 33.90314 34.25486 4
291 -30.06201 35.72632 22.53772 4
292 -55.62408 3.78326 3.74047 8
293 -48.54978 8.79796 8.4459 8
294 -43.1638 10.90061 5.38805 8
295 -47.05593 19.30429 10.65008 8
296 -52.03642 14.529 8.41133 8
297 -48.98509 14.23914 21.40217 8
298 -42.94648 21.06821 19.11623 4
299 -32.91662 21.66953 11.89597 8
300 -37.48858 30.03739 2.82789 12
301 -42.14007 25.55005 6.75906 4
302 -27.24815 26.26329 -0.16774 12
303 -38.60127 26.72056 -9.96472 12
304 -36.19387 32.35418 -4.24331 12
305 -46.73692 34.0546 -8.3209 12
306 -43.03139 42.99412 -12.98799 12
307 -43.6592 37.59522 -4.4782 4
308 -43.52452 27.28926 12.12649 4
309 -43.13209 30.98789 20.43149 4
310 -51.7029 27.15874 6.3783 4
311 -44.92389 35.15855 4.78041 4
312 -39.96106 44.67796 3.26462 4
313 -40.3733 37.87376 20.98149 4
314 -34.52182 51.40119 2.73728 4
315 -36.76073 46.58953 12.26036 4
316 -35.75257 45.41105 18.97558 4
317 -26.80991 46.45894 15.97942 4
318 -53.62983 -6.99766 9.61988 8
319 -48.41827 -3.92121 8.65288 8
320 -37.80102 -23.34932 20.31281 8
321 -33.16778 -22.15032 17.8233 8
322 -41.38179 -11.51198 18.5176 8
323 -43.98208 -0.06708 12.97309 8
324 -37.93697 3.12006 13.58934 8
325 -41.91249 -30.26646 6.36101 5
326 -49.2642 -22.22274 6.63986 5
327 -36.26381 -27.83319 9.63198 5
328 -64.12194 -19.77789 -0.08899 5
329 -57.90165 -14.54248 -5.31815 5
330 -59.66135 -15.19903 1.69887 5
331 -51.99055 -13.55515 2.20461 5
332 -55.71488 -1.73321 -4.50832 5
333 -46.61614 -19.30681 -5.10902 5
334 -34.20319 -8.05837 11.47422 8
335 -32.25132 7.884 12.82294 8
336 -32.96377 -21.72631 8.49801 8
337 -34.8655 -19.61569 0.48669 5
338 -36.12159 -16.55532 -7.10883 5
339 -30.36202 10.78501 7.98037 9
340 -40.02382 -11.89865 -14.16614 9
341 -36.62687 -4.3471 -0.12516 9
342 -31.52025 12.62226 1.65924 9
343 -34.35368 13.18051 -3.35033 9
344 -55.95812 -15.31437 14.98127 8
345 -58.78318 -27.42022 18.7983 8
346 -53.72328 -20.04358 21.61213 8
347 -46.05166 -20.89109 19.36658 8
348 -40.06298 -30.60061 21.87437 8
349 -57.19595 -37.54381 34.82334 6
350 -60.9744 -32.72247 26.40934 6
351 -51.98268 -48.31385 38.18114 6
352 -56.00322 -44.06332 38.25676 6
353 -57.42143 -46.47442 30.73095 6
354 -58.6179 -51.52083 22.55699 6
355 -55.67598 -48.27086 22.68608 6
356 -41.06852 -36.85727 20.32849 8
357 -38.84103 -36.99844 10.55436 5
358 -51.05175 -32.82555 24.06287 8
359 -46.96021 -43.20012 22.21122 6
360 -58.29646 -40.78495 14.62982 5
361 -49.11358 -31.8362 4.86471 5
362 -63.21238 -40.55453 9.31895 5
363 -61.4846 -33.51199 9.14041 5
364 -63.55901 -26.4787 5.53046 5
365 -59.04033 -28.75119 -0.92039 5
366 -49.74998 -54.30285 40.47689 6
367 -48.14948 -54.07189 31.60554 6
368 -41.66796 -63.62337 33.78605 6
369 -38.04792 -59.57548 25.98857 6
370 -47.9504 -59.12836 28.46967 6
371 -51.65514 -54.38673 24.86456 6
372 -53.51495 -52.71942 18.44512 6
373 -43.10929 -70.4903 22.14296 3
374 -41.52459 -70.38286 11.82082 3
375 -41.58162 -65.31168 17.83493 3
376 -40.82789 -80.91653 6.51065 3
377 -42.72896 -80.80941 0.29224 3
378 -47.5265 -74.35258 6.84368 3
379 -42.1406 -64.8428 5.50132 3
380 -50.89369 -61.89913 -1.68261 3
381 -53.16152 -61.01965 5.56576 3
382 -43.71079 -49.73763 12.98399 5
383 -54.11801 -45.38374 10.82513 5
384 -39.78597 -57.73315 14.61314 5
385 -50.01839 -57.6814 8.70596 5
386 -57.00254 -53.2397 2.36006 5
387 -52.27485 -40.33802 4.64088 5
388 -62.72698 -44.98431 -2.73617 5
389 -53.15606 -44.80873 -1.20879 5
390 -49.41597 -36.11922 -0.35535 5
391 -46.87403 -30.78148 -7.17397 5
392 -46.53628 -57.47611 40.49293 6
393 -34.60612 -58.83804 37.16035 6
394 -40.15394 -58.67375 39.62199 6
395 -44.11994 -64.92238 42.56388 6
396 -39.23468 -70.10486 38.04647 6
397 -27.25736 -61.78138 45.47628 7
398 -28.7239 -59.38557 39.97316 6
399 -15.85596 -66.47276 48.38274 7
400 -22.87715 -63.24384 48.87055 7
401 -22.09888 -61.28046 35.28164 7
402 -23.63037 -71.88765 26.96356 7
403 -28.78739 -67.29476 24.40575 7
404 -34.22577 -77.85785 38.99294 6
405 -41.90146 -74.79336 30.11622 6
406 -32.51683 -68.31655 42.78146 6
407 -31.70219 -74.92339 31.50021 7
408 -32.74229 -78.65926 16.72822 7
409 -41.78098 -79.05302 21.2405 3
410 -25.64116 -86.84912 13.08493 3
411 -36.14689 -86.49495 14.57474 3
412 -35.59338 -81.76791 9.83859 3
413 -27.11467 -85.7544 1.66762 3
414 -10.26085 -70.18134 53.01884 7
415 -14.66217 -74.14422 45.35825 7
416 -7.79677 -72.33128 39.93136 7
417 -17.74733 -78.03357 33.18023 7
418 -17.35295 -76.08475 42.00794 7
419 -20.92608 -78.66926 38.77556 7
420 -21.4445 -86.07191 25.76797 7
421 -16.57655 -63.90308 28.9373 7
422 -15.36242 -72.48901 16.63569 10
423 -15.26767 -76.69362 23.68756 7
424 -19.88419 -60.25656 14.75567 10
425 -20.1749 -71.76714 7.75735 10
426 -14.74598 -67.70298 9.34191 10
427 -4.42491 -73.14429 11.63926 10
428 -11.20799 -87.16969 7.36561 10
429 -3.14896 -86.2881 11.65754 10
430 -10.46999 -90.3358 27.67578 7
431 -16.60291 -91.49129 18.02003 7
432 -5.57949 -82.69598 31.90076 7
433 -7.01879 -86.81176 18.90619 7
434 -5.37012 -98.61026 8.46398 10
435 -21.7248 -97.92263 13.47976 3
436 -15.16236 -98.30144 -3.72125 10
437 -12.12086 -102.0421 3.00817 3
438 -21.76821 -97.32081 1.35579 3
439 -28.16069 -95.26572 -5.014 3
440 -9.87993 -63.24525 54.63938 7
441 -7.65027 -48.66599 50.89417 7
442 -7.46657 -54.94019 52.8412 7
443 -7.91582 -63.1653 47.00052 7
444 -6.60897 -64.56429 39.0397 7
445 -18.36489 -35.51641 40.68325 2
446 -14.78099 -44.43618 46.35461 7
447 -13.14797 -13.17218 40.90284 11
448 -16.38591 -23.37004 38.39109 11
449 -11.3999 -30.24284 38.83958 11
450 -5.20357 -26.33178 36.98859 11
451 -5.28149 -35.03796 40.65377 11
452 -9.54838 -55.26705 36.80001 7
453 -4.2173 -66.26814 30.208 7
454 -10.9771 -48.49273 43.78554 7
455 -14.76401 -44.66168 36.38647 11
456 -9.01446 -44.07947 31.09289 11
457 -5.27267 -65.16062 23.30717 11
458 -4.92879 -43.0481 27.32231 11
459 -9.36091 -52.75933 24.38622 11
460 -6.47077 -61.59832 17.77428 11
461 -7.94143 -58.11274 10.81724 10
462 -11.71151 -1.84619 41.73009 11
463 -6.84175 -7.2599 40.72001 11
464 -4.7943 12.81629 31.06282 11
465 -4.48508 3.87044 28.93177 11
466 -4.23644 -0.4855 34.08115 11
467 -3.72166 -14.20929 35.78984 11
468 -6.53979 -22.70913 31.10931 11
469 -0.41795 19.26487 17.07903 -1
470 -0.84071 4.63774 12.90282 -1
471 -0.59079 5.78917 21.56543 -1
472 -0.80253 14.48259 1.38899 -1
473 -3.17321 -3.72761 -1.47055 -1
474 -1.29088 1.67052 4.93704 -1
475 -2.96727 -7.07634 9.81651 -1
476 -3.63614 -23.68158 4.78406 -1
477 -3.47094 -20.59954 12.57755 -1
478 -2.76606 -22.40805 27.38141 11
479 -7.96478 -34.48356 27.17371 11
480 -0.14019 -7.78763 26.4033 -1
481 -0.4637 -21.68774 19.54064 -1
482 -0.09775 -32.78227 12.01348 -1
483 -6.71432 -43.40051 21.26604 11
484 -5.86263 -37.4655 5.30932 -1
485 0.40729 -43.14896 11.6196 -1
486 -7.40724 -49.92694 11.26822 11
487 -14.98123 -54.58004 8.18164 10
488 -10.6545 8.57444 42.59161 11
489 -7.79826 29.48503 39.60375 4
490 -10.21012 17.845 41.777 4
491 -11.74754 14.57462 34.59023 12
492 -8.48971 22.69631 27.57543 12
493 -8.33466 53.76899 34.33849 4
494 -7.16528 43.87678 37.76774 4
495 -22.75943 55.06163 21.54635 4
496 -13.49719 53.4542 24.65997 4
497 -8.3067 60.81698 20.53116 4
498 -9.13304 62.82949 7.4912 12
499 -9.55618 53.85023 13.12892 12
500 -12.95986 31.74626 22.21029 12
501 -6.53855 28.47279 17.51422 12
502 -7.17321 37.79586 28.53509 12
503 -13.25609 43.72107 16.86065 12
504 -11.6182 44.36292 5.11537 12
505 -2.39608 31.12353 9.52084 12
506 -12.42979 43.38297 -3.05307 12
507 -6.81427 39.6482 0.65764 12
508 -0.62945 29.15085 -0.84071 -1
509 -5.55072 24.11236 -5.46957 12
510 -23.78711 54.44297 9.96107 4
511 -28.5557 52.08382 -5.25027 12
512 -22.79993 51.11419 0.81402 4
513 -16.78131 61.78352 2.83496 4
514 -7.6942 64.24104 -4.0502 12
515 -34.52794 37.71103 -8.88101 12
516 -32.34972 50.14819 -11.02464 12
517 -31.88535 22.78775 -15.31975 12
518 -37.85645 27.05171 -15.70942 12
519 -24.2989 32.02016 -10.20636 12
520 -19.32359 24.23529 -17.07431 12
521 -16.86657 35.42332 -20.60386 12
522 -6.62402 59.28828 -17.0601 12
523 -6.95964 51.18145 -9.2228 12
524 -20.9538 56.75686 -13.34638 12
525 -12.56264 48.33521 -21.11346 12
526 -9.17402 39.12438 -20.60268 12
527 -9.70966 40.33427 -13.08629 12
528 -7.99029 26.32604 -21.32096 12
529 -2.98733 35.61637 -26.0646 12
530 -8.52154 28.54676 -14.20655 12
531 -6.82989 16.73917 -10.21748 12
532 -36.69069 1.78239 -10.70043 9
533 -30.266 14.49154 -8.30134 9
534 -48.87008 3.09768 -17.26533 9
535 -42.16805 -4.53001 -20.62493 9
536 -39.6967 3.10799 -25.79632 9
537 -35.02843 13.1041 -34.31676 9
538 -33.50649 3.0645 -27.98126 9
539 -52.0837 -3.32069 -14.854 5
540 -54.82836 6.96552 -12.18138 9
541 -49.33958 -21.25946 -13.05039 5
542 -50.1903 -12.71324 -14.79361 5
543 -53.84444 -9.41131 -23.30588 9
544 -61.62693 -15.53679 -21.14492 9
545 -56.48707 -6.3098 -28.41231 9
546 -38.84032 13.62526 -36.10035 9
547 -30.50756 8.50835 -38.95361 9
548 -48.25207 11.38373 -24.01854 9
549 -47.69466 3.12254 -34.01969 9
550 -46.31173 -8.65004 -34.42266 9
551 -33.25508 -2.34297 -42.56644 9
552 -27.35073 1.98304 -39.3211 9
553 -53.08407 -18.8406 -34.50676 9
554 -43.68351 -9.53724 -41.3396 9
555 -37.28204 -8.02807 -34.64674 9
556 -40.82452 -17.2777 -23.54379 9
557 -33.42019 -14.55314 -31.07549 9
558 -55.03451 -28.3954 -12.42079 5
559 -58.79504 -46.05144 -8.58681 3
560 -61.7406 -37.8827 -11.05619 3
561 -64.67311 -26.44492 -15.51775 3
562 -55.32759 -27.11441 -18.91276 9
563 -47.34219 -64.94434 -5.09359 3
564 -53.64883 -58.46213 -7.48135 3
565 -39.36295 -87.16915 -7.78275 3
566 -43.88331 -73.97013 -5.33256 3
567 -39.91222 -69.90471 -6.97105 3
568 -39.24364 -75.56456 -14.89274 3
569 -40.80186 -60.08794 -11.11131 3
570 -54.32279 -41.8244 -21.20036 3
571 -55.2028 -31.00066 -28.11666 9
572 -56.38987 -52.50889 -15.49598 3
573 -49.57162 -50.46731 -14.67746 3
574 -41.80108 -48.36728 -15.39604 3
575 -49.62465 -30.75535 -26.20317 9
576 -38.61918 -53.43974 -19.7057 3
577 -42.98837 -38.98341 -21.39361 3
578 -42.95983 -30.97549 -20.89685 9
579 -35.79046 -32.73277 -25.56132 9
580 -28.6007 -93.76793 -14.4714 3
581 -8.81829 -96.40616 -10.72458 10
582 -17.24107 -96.56968 -15.64085 3
583 -28.38781 -86.24081 -16.61795 3
584 -30.8556 -79.41529 -11.42725 3
585 -6.79394 -81.02343 3.32182 10
586 -5.72827 -90.00166 -3.5493 10
587 -25.76607 -65.2784 3.01147 10
588 -15.6667 -74.39346 3.06587 10
589 -4.09008 -69.39961 3.42351 10
590 -10.46077 -59.51165 -1.68621 10
591 -12.99209 -71.00792 -3.66942 10
592 -21.64483 -80.0277 -6.1954 3
593 -30.03554 -68.87104 -13.34273 3
594 -10.25887 -86.21593 -12.50096 10
595 -16.29596 -73.93181 -10.18362 10
596 -23.20522 -60.57228 -7.66567 10
597 -27.82315 -58.48034 -14.29844 3
598 -28.0666 -49.13451 -5.59453 10
599 -32.21115 -54.18002 -9.51584 3
600 -29.58736 -42.62845 -17.74001 3
601 -36.68097 -32.00079 -18.3646 9
602 -21.94679 -54.01139 2.74382 10
603 -17.05403 -38.02625 4.13504 -1
604 -11.54364 -43.95206 1.57638 10
605 -19.94337 -51.98347 -3.64722 10
606 -16.39643 -47.35412 -7.01455 10
607 -7.34607 -25.92324 -4.74128 -1
608 -11.82653 -33.32504 -1.66587 -1
609 -2.19306 -6.44358 -10.42253 -1
610 1.22211 -20.72229 -10.36119 -1
611 -11.71192 -23.10503 -11.99035 -1
612 -17.39939 -22.11352 -16.52283 -1
613 -27.63932 -29.29192 -9.26005 -1
614 -21.26832 -38.9824 -6.81756 10
615 -20.08744 -41.32156 -10.00598 10
616 -26.20919 -38.5823 2.55693 -1
617 -33.68937 -38.13082 -3.84466 -1
618 -37.85723 -34.76653 -11.72495 -1
619 -24.06212 -37.17136 -14.73133 10
620 -35.84211 -26.56785 -17.19452 -1
621 -25.00261 -28.41231 -16.58541 3
622 -26.42155 -30.52143 -20.40812 9
623 -28.29454 -23.38039 -26.82855 9
624 -6.07119 1.41777 -11.43321 12
625 -13.21945 14.3836 -14.22952 12
626 -8.32812 9.49571 -15.60163 12
627 -11.34987 -9.54277 -14.3205 -1
628 -22.08109 -16.35805 -12.0463 -1
629 -23.66262 14.45068 -21.40554 12
630 -16.84141 14.21664 -21.07845 12
631 -25.03694 16.61479 -15.75238 12
632 -29.85473 4.4428 -14.03841 -1
633 -32.6345 -2.29134 -21.69016 9
634 -28.41064 -11.90614 -13.57465 -1
635 -38.44461 -19.20103 -17.78906 -1
636 -19.74004 0.62697 -12.13349 -1
637 -31.18568 -7.35372 -19.24585 -1
638 -27.16473 -4.23882 -29.81884 9
639 -28.18583 -18.73816 -25.30091 9
640 -21.82605 -7.85754 -30.87103 9
641 -22.43922 -15.34215 -30.51754 9
642 -37.36753 -23.26424 56.94247 1
643 -38.14022 -19.18199 54.70779 1
644 -40.41805 -16.0502 59.97387 1
645 -35.05333 -27.01571 46.87267 1
646 -35.76748 -24.67213 45.42799 1
647 -35.74107 -21.837 49.21783 1
648 -35.79946 -16.20311 52.50413 1
649 -35.5806 -14.71827 48.05046 1
650 -39.61958 -12.10842 52.81456 1
651 -43.17603 -24.55641 54.6606 1
652 -43.49729 -21.32816 51.8748 1
653 -39.96644 -24.16841 47.55889 1
654 -48.57712 -23.46481 58.15953 1
655 -50.22428 -20.69319 55.68693 1
656 -47.04305 -18.56422 56.12151 1
657 -44.17814 -19.86749 49.17011 1
658 -46.353 -19.4725 46.5279 1
659 -39.76961 -21.28677 42.05262 1
660 -32.90313 -17.49449 42.99334 1
661 -37.60738 -14.36171 43.67643 1
662 -33.7647 -22.19929 43.85542 1
663 -33.9573 -21.03641 40.22191 1
664 -36.45644 -21.10833 36.63696 1
665 -40.56441 -14.83124 40.33949 1
666 -45.05257 -12.8107 45.86961 1
667 -39.0883 -19.75581 34.07284 1
668 -37.63625 -16.35388 35.98441 1
669 -43.85043 -12.78076 38.44252 1
670 -46.37322 -10.58906 36.43613 1
671 -50.394 -8.26574 41.65793 1
672 -44.78446 -29.3863 47.74734 1
673 -45.16305 -27.18204 44.02921 1
674 -48.80306 -25.54505 50.09935 1
675 -38.56135 -30.35986 36.95284 1
676 -41.9217 -31.06836 34.8419 6
677 -41.86155 -27.62674 38.02429 1
678 -45.71275 -25.98522 39.62657 1
679 -46.73377 -25.68389 35.36407 1
680 -49.74214 -25.12855 41.13171 1
681 -43.36787 -38.56261 39.09785 6
682 -46.76027 -38.8368 42.2446 6
683 -44.59084 -35.59633 37.24759 6
684 -48.20667 -44.93138 42.7736 6
685 -51.16359 -45.24009 45.15289 6
686 -49.91272 -41.56321 43.78791 6
687 -51.32927 -38.53381 43.53464 6
688 -55.48822 -37.27798 43.75037 6
689 -53.27084 -35.45521 40.51309 6
690 -47.72355 -29.57899 33.00944 1
691 -49.2053 -26.04933 32.50468 1
692 -46.04951 -32.8155 34.86827 6
693 -50.71908 -33.42152 36.17563 6
694 -55.5098 -32.51138 37.19396 6
695 -52.96167 -27.65168 32.21937 1
696 -51.19357 -22.9697 32.98185 1
697 -59.27962 -32.0404 36.30404 6
698 -56.80058 -29.80174 34.9198 6
699 -56.96978 -27.98261 31.84298 6
700 -59.45659 -28.56153 29.19772 6
701 -55.72409 -25.47468 29.405 8
702 -42.80226 -10.88832 31.07388 1
703 -49.06075 -7.84949 33.14481 1
704 -45.28764 -20.29427 36.66846 1
705 -41.86519 -16.45926 31.41996 1
706 -44.95634 -13.93224 28.82889 1
707 -51.86599 -14.56647 32.61885 1
708 -49.08312 -12.67932 26.88002 1
709 -53.01811 -17.81973 49.79197 1
710 -50.02592 -19.67837 44.61357 1
711 -52.80455 -20.91446 51.95897 1
712 -54.44423 -22.45259 47.8143 1
713 -54.36385 -22.8675 43.27181 1
714 -55.70706 -14.92761 39.9895 1
715 -58.52942 -12.5329 37.28807 1
716 -52.46167 -18.15387 41.55842 1
717 -57.02006 -18.21943 43.07318 1
718 -54.35603 -20.7753 38.63547 1
719 -58.58216 -16.03362 35.01778 1
720 -60.88934 -11.11361 33.64375 1
721 -54.58051 -19.57642 34.21369 1
722 -55.01179 -19.86047 30.27838 1
723 -55.97833 -20.9129 27.5651 8
724 -51.1827 -5.56455 30.35763 1
725 -55.08347 -4.18791 35.91428 1
726 -52.96285 -11.82945 25.42979 8
727 -48.48135 -8.45729 24.29969 1
728 -52.74164 -4.48533 26.76293 8
729 -54.22227 -3.4884 23.4035 8
730 -57.62612 0.22479 29.78959 8
731 -62.28905 -12.1169 29.43973 8
732 -59.51046 -9.56706 29.16326 8
733 -57.33055 -23.08977 25.39058 8
734 -59.20329 -17.32238 26.73668 8
735 -61.86517 -14.12335 25.42456 8
736 -60.6573 -16.12723 22.30479 8
737 -63.41204 -11.39379 22.38826 8
738 -54.52951 -8.55663 19.41691 8
739 -55.65772 -2.9825 20.10157 8
740 -57.24099 -10.97863 23.84139 8
741 -60.55293 -10.00342 21.36134 8
742 -63.04868 -10.06217 17.97345 8
743 -56.90238 -3.50725 16.72059 8
744 -59.12322 1.65518 22.33599 8
745 -63.06498 -12.4889 14.84725 8
746 -60.86332 -9.03808 14.17647 8
747 -58.3731 -4.37295 13.52643 8
748 -58.67284 -4.83041 10.48125 8
749 -57.81277 0.79773 14.13961 8
750 -33.74769 -23.8391 61.31441 1
751 -32.21909 -24.85351 54.91853 1
752 -24.06902 -25.5402 53.10673 1
753 -25.82721 -28.69585 51.03007 1
754 -28.01379 -25.78159 50.99409 1
755 -31.37478 -26.58025 48.82395 1
756 -34.68633 -29.1193 50.10558 1
757 -21.99523 -31.63642 57.81309 1
758 -26.46306 -30.1291 64.19092 1
759 -25.90422 -30.24581 56.58524 1
760 -22.86684 -31.89289 71.36069 1
761 -24.75265 -34.40568 66.92068 1
762 -26.71097 -30.95937 69.67 1
763 -30.92049 -30.39709 68.51472 1
764 -32.70667 -33.84096 66.10347 1
765 -35.005 -30.67302 67.16684 1
766 -34.88646 -30.16755 55.62533 1
767 -39.54868 -28.04433 55.35722 1
768 -30.03199 -30.38969 55.75527 1
769 -35.46527 -30.39034 62.15326 1
770 -39.35765 -30.24125 65.49968 1
771 -42.77836 -25.06908 60.42683 1
772 -40.60525 -32.67791 61.96869 1
773 -42.9609 -28.57789 63.23354 1
774 -46.12281 -26.01529 60.7557 1
775 -46.43601 -29.45721 56.16444 1
776 -19.41631 -38.41167 64.28162 1
777 -20.98724 -42.44795 58.16821 1
778 -21.28914 -37.70991 60.95671 1
779 -20.23922 -47.79041 59.21862 1
780 -24.77032 -50.6232 59.84421 1
781 -23.11186 -47.36365 58.11271 1
782 -24.49419 -45.81879 57.71869 1
783 -29.21312 -47.24961 60.36414 1
784 -26.61975 -44.2272 55.68032 1
785 -20.83978 -55.27163 61.11414 7
786 -23.56292 -58.84197 64.16993 7
787 -24.61395 -54.76242 63.3488 7
788 -18.33938 -62.32536 61.98083 7
789 -18.84106 -65.07343 58.02952 7
790 -21.23197 -62.08862 61.43763 7
791 -23.79391 -59.62588 59.68822 7
792 -23.129 -60.12901 54.75525 7
793 -26.72888 -57.72732 58.14077 7
794 -32.22812 -51.32634 62.64333 1
795 -35.34406 -50.34155 60.11337 1
796 -28.65952 -53.04382 63.43394 7
797 -31.17189 -55.3971 60.85664 7
798 -29.56252 -56.4164 56.06398 7
799 -35.09564 -52.54185 56.03126 6
800 -37.20277 -49.5206 57.29527 1
801 -26.78654 -56.47993 50.87333 7
802 -30.62901 -54.61168 53.46426 6
803 -30.38341 -52.07502 50.28236 6
804 -27.0667 -52.6742 44.28057 6
805 -29.77845 -50.3517 46.1235 6
806 -42.95269 -33.62403 52.87541 1
807 -43.60429 -31.21863 50.12848 1
808 -36.76771 -34.85469 58.36168 1
809 -40.80978 -34.52469 56.01263 1
810 -37.87273 -35.58855 50.1329 1
811 -32.53511 -37.36816 48.46159 1
812 -32.65774 -36.04708 44.22318 1
813 -28.24775 -35.44595 58.1399 1
814 -32.55333 -35.38484 59.34843 1
815 -24.38505 -36.0801 58.84521 1
816 -25.03784 -38.68645 52.56946 1
817 -28.27017 -43.14689 52.97661 1
818 -32.29323 -39.79247 51.31996 1
819 -33.18803 -42.61021 48.31767 1
820 -32.91636 -37.02748 54.29008 1
821 -30.76555 -41.52608 51.71352 1
822 -34.31942 -45.3191 55.39828 1
823 -36.49423 -46.14442 49.09238 6
824 -35.03164 -44.1478 45.58317 6
825 -37.71025 -47.80611 53.09824 6
826 -32.91056 -48.41911 47.72483 6
827 -29.60286 -48.44301 40.89887 6
828 -39.12838 -31.08271 44.55398 1
829 -31.18395 -38.5664 40.43013 6
830 -34.06407 -33.99677 41.14332 1
831 -35.82786 -31.82338 39.08075 1
832 -36.65986 -34.98493 36.11143 6
833 -34.00364 -45.36597 40.27872 6
834 -33.58178 -42.83726 42.22327 6
835 -29.75148 -50.8485 35.43566 6
836 -30.86752 -47.1515 37.08055 6
837 -33.89699 -46.45784 34.81376 6
838 -37.07 -50.30142 33.14727 6
839 -37.69175 -46.14136 34.39006 6
840 -37.07944 -39.98354 37.48008 6
841 -40.53243 -39.14111 37.77729 6
842 -34.20812 -41.19449 39.01239 6
843 -38.40276 -43.31792 37.31407 6
844 -41.3139 -46.4006 35.79771 6
845 -43.72698 -42.25019 39.66538 6
846 -42.55841 -50.27084 37.97994 6
847 -43.64559 -46.1565 38.67758 6
848 -45.78439 -45.65708 41.06585 6
849 -47.6662 -49.69498 42.76786 6
850 -35.71505 -18.26915 67.25311 1
851 -31.76807 -23.04173 65.76997 1
852 -27.14327 -15.54693 66.77963 1
853 -25.901 -19.24467 71.36066 1
854 -28.92122 -21.57673 69.34857 1
855 -26.39662 -24.01104 61.09239 1
856 -21.61835 -25.4421 56.90239 1
857 -19.14669 -17.37348 64.03389 2
858 -17.66064 -18.85233 68.45183 1
859 -21.82161 -18.29856 69.99525 1
860 -13.039 -13.31477 65.18613 2
861 -11.31454 -15.88893 69.1924 2
862 -13.59402 -18.28678 67.59162 2
863 -15.76062 -20.448 73.26578 1
864 -12.89726 -25.50606 74.12878 1
865 -15.29087 -25.89532 70.43742 1
866 -19.13694 -25.70981 60.77969 1
867 -18.5525 -29.47015 55.17804 1
868 -22.03366 -23.64023 69.10419 1
869 -16.93329 -25.94567 65.65932 1
870 -12.75029 -30.33238 61.63865 1
871 -18.23154 -32.87189 58.59736 1
872 -10.69072 -34.85474 61.99195 1
873 -14.2661 -34.03286 59.87215 1
874 -18.25122 -32.66149 65.52733 1
875 -18.57589 -31.59875 72.80056 1
876 -9.78646 -9.53203 68.24789 2
877 -6.52954 -13.67096 67.62552 2
878 -8.33149 -13.73811 70.51497 2
879 -9.4322 -10.32547 61.33133 2
880 -5.70284 -15.73039 60.02801 2
881 -5.96316 -14.43139 63.88121 2
882 -5.66901 -18.86201 66.33071 2
883 -7.66912 -24.0066 63.42646 2
884 -5.80545 -23.7613 67.38503 2
885 -6.51853 -10.52753 54.17358 2
886 -5.2263 -16.29282 51.35046 2
887 -5.13734 -16.28071 55.54148 2
888 -8.76788 -9.31575 50.0855 2
889 -11.6492 -14.24615 47.85171 2
890 -8.51782 -15.24296 49.7826 2
891 -8.75386 -20.49274 48.68183 2
892 -13.41746 -23.87246 46.62841 2
893 -9.83899 -24.70132 49.91244 2
894 -8.8 -25.18341 58.12788 2
895 -5.74953 -29.47657 57.61294 2
896 -7.0737 -20.96151 57.43959 2
897 -7.8701 -25.54096 53.63219 2
898 -9.03188 -29.08813 49.60191 2
899 -5.57026 -34.74628 54.07717 2
900 -5.64243 -34.65984 58.2959 2
901 -14.58394 -32.65874 48.30891 2
902 -9.52198 -33.10566 51.38278 2
903 -12.36533 -36.87939 53.99947 2
904 -17.26508 -41.47642 53.28281 2
905 -15.34657 -40.09359 57.00618 2
906 -14.11951 -33.04953 74.45888 1
907 -17.39671 -35.50079 71.15992 1
908 -7.60933 -35.73455 65.13854 1
909 -11.28292 -36.7945 68.65376 1
910 -10.64454 -36.42739 75.42688 1
911 -8.4126 -40.69139 73.98196 1
912 -14.41545 -40.88032 74.83379 1
913 -8.54977 -24.68357 75.25483 1
914 -8.81651 -30.48148 71.7666 1
915 -8.39003 -18.25938 73.41683 2
916 -5.82993 -23.75874 72.06314 2
917 -3.75682 -28.80992 66.85442 2
918 -4.40429 -41.58009 69.61023 1
919 -8.8046 -42.48552 68.80389 1
920 -5.31875 -35.47531 68.86935 1
921 -2.98188 -35.33216 66.65218 1
922 -4.1138 -35.12593 62.50856 2
923 -10.74576 -41.19965 64.77303 1
924 -15.51152 -42.51547 68.1349 1
925 -5.50153 -40.1927 60.15293 2
926 -12.87302 -40.25415 61.06208 2
927 -15.66196 -44.79369 60.28423 7
928 -18.71063 -40.77238 67.62547 1
929 -16.46989 -45.90487 72.6086 1
930 -18.31882 -43.12756 71.32931 1
931 -19.66313 -45.78349 65.19283 1
932 -17.9145 -49.02878 62.40187 7
933 -12.83749 -48.55448 66.43437 7
934 -14.05363 -47.74439 70.29556 1
935 -12.1331 -48.11453 57.04463 7
936 -12.57132 -48.64802 61.80579 7
937 -8.23062 -50.80282 64.33905 7
938 -7.56157 -52.54955 60.64176 7
939 -8.75409 -53.57267 64.16463 7
940 -15.46032 -51.43753 65.56197 7
941 -16.64713 -52.61958 60.07981 7
942 -14.3853 -50.29188 70.30088 7
943 -12.43413 -53.53112 66.15703 7
944 -11.79192 -54.50871 61.26223 7
945 -17.68397 -55.7887 59.49836 7
946 -12.28225 -56.5297 58.21546 7
947 -14.72977 -56.1197 58.9177 7
948 -16.63445 -59.72656 60.38817 7
949 -13.97961 -64.01723 61.0159 7
950 -38.31153 -13.01261 63.83602 1
951 -33.61731 -12.6967 63.22651 1
952 -31.37706 -10.9976 50.2716 1
953 -27.22966 -12.11722 48.89783 2
954 -30.57971 -13.17156 55.43401 1
955 -29.31318 -13.61647 61.6625 1
956 -25.18614 -14.55996 60.52064 1
957 -27.91988 -3.72011 45.68766 2
958 -24.6989 -2.0241 45.8782 2
959 -24.78868 -7.85739 45.15755 2
960 -29.55418 4.94631 54.19792 2
961 -26.90141 7.71585 52.1245 2
962 -26.35237 3.08813 49.08646 2
963 -22.01264 0.92125 47.50142 2
964 -20.38404 3.35162 50.91124 2
965 -20.04456 -2.53489 51.50414 2
966 -22.38858 -12.98614 55.54433 2
967 -21.14121 -15.41288 59.62344 2
968 -23.32828 -10.82322 49.60926 2
969 -21.18686 -8.30998 52.62473 2
970 -19.46915 -5.57652 56.68632 2
971 -17.62587 -13.70664 60.06962 2
972 -18.91563 -2.99233 61.09668 2
973 -19.21095 -8.77788 60.58205 2
974 -16.1368 -10.31341 62.60038 2
975 -15.53396 -7.89282 66.24622 2
976 -32.00455 12.79447 47.61911 2
977 -26.93692 13.36763 42.12954 4
978 -28.9262 10.22529 47.53632 2
979 -27.5448 21.59337 36.59279 4
980 -22.60316 24.24967 34.39977 4
981 -24.39382 18.28 37.73817 4
982 -22.04632 17.67946 41.90245 4
983 -20.53278 23.53139 45.44404 4
984 -22.0423 19.05015 47.94875 2
985 -24.38809 33.57676 33.08655 4
986 -21.37239 37.24432 32.26967 4
987 -20.97825 31.09306 32.18317 4
988 -23.66921 38.71477 27.74364 4
989 -23.64325 45.6172 29.59167 4
990 -23.14201 41.522 32.22501 4
991 -19.61487 42.037 33.05965 4
992 -17.62575 46.54224 34.61962 4
993 -16.72428 41.60162 36.42327 4
994 -19.57372 28.68237 42.37665 4
995 -20.8769 29.92395 48.27401 4
996 -19.67875 29.38198 36.40926 4
997 -17.59896 34.9094 39.45494 4
998 -15.8512 40.6215 41.44982 4
999 -17.74414 34.56393 48.84855 4
1000 -19.12744 28.85903 51.10572 4
1001 -11.82292 44.5739 41.31785 4
1002 -14.74412 39.56459 45.14878 4
1003 -11.93406 37.35856 47.67098 4
1004 -7.86516 39.66447 48.61693 4
1005 -9.74904 34.32708 51.18664 4
1006 -17.58615 -2.39454 68.52605 2
1007 -13.63312 -6.02234 69.07506 2
1008 -19.70825 3.74584 60.99883 2
1009 -18.99582 0.78778 65.93851 2
1010 -16.70512 3.51244 66.69209 2
1011 -15.50451 8.15304 61.59299 2
1012 -12.33543 4.77607 65.70717 2
1013 -20.64279 9.17023 49.6064 2
1014 -19.06067 6.77619 54.82567 2
1015 -25.03054 10.13376 48.97674 2
1016 -23.18916 14.25822 50.82875 2
1017 -22.33741 18.61469 53.70018 2
1018 -18.22159 12.752 59.70514 2
1019 -13.72322 14.56263 57.72417 2
1020 -19.68565 10.0995 58.34434 2
1021 -20.62277 16.45225 57.31254 2
1022 -19.91326 23.42734 55.87891 2
1023 -11.93745 21.4753 56.85226 2
1024 -9.90867 17.38275 60.64852 2
1025 -14.69197 24.66826 52.46873 2
1026 -9.72943 27.78464 53.82009 2
1027 -6.7952 29.00071 53.86306 4
1028 -11.84548 -4.89816 66.05717 2
1029 -9.13311 6.27317 66.60956 2
1030 -10.19196 0.37908 67.29398 2
1031 -10.19693 -4.12335 63.00036 2
1032 -8.56297 -4.42275 60.72861 2
1033 -7.15076 18.73949 60.5097 2
1034 -8.35042 13.09322 63.92714 2
1035 -7.53169 28.2453 49.50381 4
1036 -6.61596 23.47813 55.06628 2
1037 -8.05677 17.86668 55.81365 2
1038 -9.2425 17.05994 50.42611 2
1039 -8.33723 12.16677 55.65704 2
1040 -6.47982 0.61462 62.64046 2
1041 -6.73099 -4.56755 57.67896 2
1042 -6.90638 7.29739 65.18816 2
1043 -7.8629 7.57567 60.98268 2
1044 -9.02645 6.78253 55.27647 2
1045 -6.1455 -3.96897 54.35165 2
1046 -8.52677 6.6007 50.10983 2
1047 -8.52436 1.89803 53.4729 2
1048 -8.12082 -3.5886 51.50965 2
1049 -9.98716 -3.20832 48.67535 2
1050 -40.43462 -10.09025 60.93376 1
1051 -43.91244 -9.11917 53.42898 1
1052 -42.17566 -8.59313 57.3296 1
1053 -36.80337 -8.74082 55.02383 1
1054 -34.30007 -8.86351 47.42965 2
1055 -49.80952 -8.26074 48.52173 1
1056 -46.45095 -9.7198 50.45066 1
1057 -53.68008 -3.68334 42.97292 1
1058 -52.3045 -5.66988 46.27613 1
1059 -49.11657 -1.04922 47.00275 2
1060 -44.33876 2.76554 44.61695 2
1061 -44.80994 1.1236 47.19225 2
1062 -37.7607 -6.35014 43.68602 2
1063 -32.21637 -5.11752 44.44547 2
1064 -43.04238 -7.25841 47.39408 1
1065 -42.25433 -2.73504 44.17796 2
1066 -40.26864 0.90109 48.09978 2
1067 -31.56381 -0.92827 48.49889 2
1068 -38.86539 4.78722 50.90195 2
1069 -36.34217 1.7746 50.55585 2
1070 -32.75904 2.49368 53.20067 2
1071 -34.18148 7.905 55.70678 2
1072 -53.67754 -0.41518 35.1386 2
1073 -53.65284 -2.20175 38.52011 1
1074 -55.80561 5.064 29.04628 8
1075 -55.16218 2.6873 32.63677 8
1076 -48.98348 -0.14752 31.56348 2
1077 -43.05221 -0.45849 29.14933 2
1078 -41.92586 -1.72191 32.41886 2
1079 -57.22313 5.29539 19.91442 8
1080 -56.88267 5.67488 24.52432 8
1081 -57.39365 4.10882 11.37879 8
1082 -57.36815 4.84985 15.95868 8
1083 -52.71894 3.68953 18.13128 8
1084 -47.34286 3.82551 15.20069 8
1085 -46.68369 3.04116 19.33815 8
1086 -43.57694 2.3278 26.17427 8
1087 -36.6566 2.044 27.21433 2
1088 -50.70966 3.70478 25.40466 8
1089 -45.61365 2.63533 22.69434 8
1090 -40.70446 4.82111 20.74809 8
1091 -33.87717 7.69453 25.71405 4
1092 -33.47548 6.52671 29.44477 2
1093 -40.30975 9.84286 21.70053 8
1094 -36.34576 8.80439 23.21494 4
1095 -34.11483 14.48042 24.83001 4
1096 -35.80231 19.933 23.17599 4
1097 -35.66375 19.61837 27.08677 4
1098 -37.19874 13.2995 52.49374 2
1099 -34.08307 14.22708 50.85855 2
1100 -39.63155 8.72094 46.686 2
1101 -39.95415 10.83676 50.6352 2
1102 -39.32861 17.21901 47.82056 2
1103 -41.02371 19.43434 43.00881 4
1104 -36.83811 22.55292 44.73736 4
1105 -41.96259 1.23777 40.42884 2
1106 -38.14783 5.17255 42.98466 2
1107 -48.26 -1.8205 40.25598 2
1108 -41.25911 -0.7014 36.7947 2
1109 -37.47301 2.26544 34.94759 2
1110 -41.42265 14.56139 40.36276 2
1111 -42.30895 19.41211 37.98779 4
1112 -39.84045 10.11082 41.64462 2
1113 -37.81115 9.55783 37.00874 2
1114 -35.09324 7.4661 33.37607 2
1115 -41.09087 19.05586 34.19147 4
1116 -43.87938 23.34647 36.27399 4
1117 -35.81335 13.63155 32.12186 4
1118 -38.49883 18.7813 30.76092 4
1119 -40.91457 23.78598 28.26257 4
1120 -32.21101 19.21034 46.4878 4
1121 -36.07827 25.93811 40.74232 4
1122 -33.75183 24.52644 45.40182 4
1123 -30.80611 22.56783 41.52529 4
1124 -29.24099 27.30926 37.14402 4
1125 -44.35412 26.75285 33.05199 4
1126 -39.64033 25.84298 35.70512 4
1127 -41.9547 27.58204 26.18141 4
1128 -44.96455 26.69767 28.75291 4
1129 -43.21774 29.26587 29.26339 4
1130 -41.89579 33.16969 27.26054 4
1131 -38.4192 31.06091 29.07645 4
1132 -30.59019 31.89266 38.53967 4
1133 -27.56081 32.99826 36.03914 4
1134 -34.53632 29.08242 37.41499 4
1135 -33.3858 31.05359 34.61312 4
1136 -34.0588 33.3194 29.61432 4
1137 -27.266 34.27209 32.94243 4
1138 -34.88921 37.65198 26.91766 4
1139 -30.85167 33.17403 28.42016 4
1140 -25.68397 33.36817 26.04592 4
1141 -24.66352 37.37348 21.05099 4
1142 -56.94215 1.85802 6.94993 8
1143 -55.30866 4.2625 7.7566 8
1144 -52.46917 5.49774 1.311 8
1145 -50.88438 8.64684 2.29163 8
1146 -52.66497 5.92461 4.72436 8
1147 -49.58639 4.63145 10.14514 8
1148 -46.47047 8.01714 13.96568 8
1149 -45.80096 8.97878 2.86522 8
1150 -47.53248 13.3175 3.40862 8
1151 -49.61852 11.6421 2.05507 8
1152 -40.10742 13.17549 7.58161 8
1153 -42.46149 17.2922 8.40365 8
1154 -44.57688 14.79343 5.79941 8
1155 -49.19161 15.62648 10.2849 8
1156 -52.2241 20.78915 12.48881 4
1157 -53.34026 17.58192 15.26362 8
1158 -48.81692 12.38757 15.00067 8
1159 -45.33664 11.27005 19.03591 8
1160 -50.55702 12.07532 8.33104 8
1161 -52.77569 14.80841 15.42562 8
1162 -52.30795 18.12226 20.0522 4
1163 -42.91756 13.76338 22.87222 4
1164 -49.01652 21.44562 18.00729 4
1165 -46.67963 17.25646 21.06632 4
1166 -39.99213 18.08915 20.82071 4
1167 -37.84967 22.72975 20.64089 4
1168 -35.69682 18.86464 11.46771 8
1169 -37.14729 24.20162 9.22004 4
1170 -39.98727 21.18589 9.7569 8
1171 -30.23076 24.30803 10.41309 12
1172 -32.16973 29.76144 5.7765 12
1173 -34.29531 26.9272 8.02016 12
1174 -39.63079 27.93605 4.86539 4
1175 -43.0935 30.23409 0.22661 4
1176 -45.13411 28.65751 2.98814 4
1177 -27.54389 27.15387 3.55966 12
1178 -29.91433 30.6831 -1.22957 12
1179 -30.55637 31.73679 2.45692 12
1180 -26.91331 24.80668 -3.32838 12
1181 -31.21052 27.22444 -8.73397 12
1182 -30.16117 28.82944 -4.93442 12
1183 -36.77095 28.93428 -5.797 12
1184 -44.15883 27.7956 -12.54215 12
1185 -43.02528 30.50734 -10.61613 12
1186 -42.44491 32.5415 -3.04892 12
1187 -47.45242 32.89373 -4.37682 4
1188 -36.63235 32.85631 -0.48961 12
1189 -42.30853 33.28451 -7.52194 12
1190 -46.84093 33.95719 -12.56629 12
1191 -47.38136 35.98911 -6.89832 4
1192 -48.80242 35.34093 -3.31741 4
1193 -43.9466 37.65221 -14.67302 12
1194 -46.50908 36.53644 -11.91376 12
1195 -42.80134 39.47169 -9.72584 12
1196 -40.70226 46.84225 -9.17072 12
1197 -39.1952 43.50588 -6.13673 4
1198 -40.20964 26.29165 19.25732 4
1199 -41.01621 28.41231 22.87567 4
1200 -50.04107 24.95755 14.32406 4
1201 -44.70261 24.93715 17.00628 4
1202 -39.72739 28.68093 16.85886 4
1203 -36.77796 31.12556 12.69104 4
1204 -38.77789 33.07609 17.89878 4
1205 -50.48255 22.73451 7.65445 4
1206 -52.88419 24.53529 10.55517 4
1207 -45.11246 22.31698 8.08766 4
1208 -47.61599 25.92209 5.90697 4
1209 -50.36523 29.22713 3.17518 4
1210 -43.05812 32.39103 8.98886 4
1211 -38.41148 35.99966 6.71457 4
1212 -49.06618 28.33167 9.11428 4
1213 -49.60671 32.08097 6.52415 4
1214 -49.37311 32.92189 0.54051 4
1215 -40.43137 39.38847 2.67253 4
1216 -37.73556 41.58606 6.73512 4
1217 -44.92862 38.27595 0.08294 4
1218 -38.83503 40.71609 -1.22859 4
1219 -37.89553 47.6582 -0.07325 4
1220 -44.89994 31.75965 23.35675 4
1221 -37.36674 37.2031 17.54638 4
1222 -42.31748 34.21527 20.83672 4
1223 -42.19558 33.65984 23.33421 4
1224 -40.49982 38.09752 24.9469 4
1225 -38.33829 45.54832 7.58036 4
1226 -36.38212 41.68731 11.36319 4
1227 -37.03212 52.57045 -0.02882 4
1228 -39.36078 49.89045 3.73436 4
1229 -36.95963 50.40672 7.67771 4
1230 -32.29113 49.36801 5.81653 4
1231 -35.48581 51.2026 12.59043 4
1232 -39.11678 43.28506 20.39773 4
1233 -37.35704 41.41611 24.50979 4
1234 -36.80532 42.21493 16.23162 4
1235 -36.44219 46.91081 16.15451 4
1236 -33.62085 49.23971 16.29499 4
1237 -32.79905 40.7855 20.23755 4
1238 -29.12271 46.09919 13.26671 4
1239 -31.10823 45.44553 17.40446 4
1240 -27.68018 40.5453 17.13844 4
1241 -23.5848 44.06956 18.27028 4
1242 -56.01751 -3.47798 8.39594 8
1243 -53.88723 -1.24403 6.74536 8
1244 -50.85271 -9.72552 13.87796 8
1245 -47.39631 -9.33241 12.58513 8
1246 -50.25496 -5.82182 7.60922 8
1247 -52.12674 0.67586 5.05984 8
1248 -49.43102 2.2858 5.27642 8
1249 -42.54364 -18.20491 19.27624 8
1250 -39.97309 -17.25511 20.73446 8
1251 -44.69324 -12.30476 18.59369 8
1252 -34.00007 -28.42274 20.56324 8
1253 -31.7309 -27.67965 17.44588 8
1254 -34.89076 -22.76275 20.32145 8
1255 -36.94409 -16.43945 20.45255 8
1256 -34.99473 -15.75323 18.3518 8
1257 -38.3852 -10.69569 17.99716 8
1258 -46.82196 -1.68942 11.39911 8
1259 -46.61975 4.13953 6.79578 8
1260 -44.54216 -8.0584 12.63619 8
1261 -43.3351 -6.0918 15.51481 8
1262 -40.95741 -4.36531 17.08425 8
1263 -43.23764 5.24345 8.36908 8
1264 -38.0598 -2.91877 17.08805 8
1265 -40.91218 1.29384 13.81471 8
1266 -40.88409 7.63397 10.21651 8
1267 -38.29745 9.98317 11.70243 8
1268 -37.13422 -32.12883 12.02007 5
1269 -40.49625 -28.60415 11.00629 5
1270 -34.28919 -30.03172 13.33833 5
1271 -46.50389 -26.39183 2.01223 5
1272 -50.4818 -21.76544 2.28244 5
1273 -45.9502 -26.42553 6.41895 5
1274 -42.93644 -24.52315 9.29131 5
1275 -44.61728 -21.38638 6.11385 5
1276 -38.55774 -26.31614 5.486 5
1277 -60.79539 -20.83113 1.14853 5
1278 -62.24077 -16.82109 0.86827 5
1279 -57.43656 -18.81979 0.92215 5
1280 -60.36108 -21.3043 -2.69231 5
1281 -55.72411 -18.4473 -4.36147 5
1282 -61.71462 -17.36606 -2.04991 5
1283 -62.13209 -13.47212 -1.11506 5
1284 -58.82853 -11.05641 -4.90154 5
1285 -60.80677 -11.08833 0.53649 5
1286 -51.17416 -17.46904 5.69512 5
1287 -46.57234 -18.80513 2.26956 5
1288 -54.18153 -17.78902 2.96618 5
1289 -56.40221 -14.26355 3.25285 5
1290 -57.52844 -8.61618 0.52918 5
1291 -49.13439 -15.71597 -1.21912 5
1292 -44.51387 -22.85934 -2.00171 5
1293 -58.33148 -3.25835 -3.38687 5
1294 -53.88643 -8.02646 -1.46965 5
1295 -50.49057 -10.65851 -4.30582 5
1296 -51.56056 -4.62373 -7.23817 5
1297 -47.67345 -14.44794 -7.95319 5
1298 -34.97468 5.67425 13.70917 8
1299 -34.95943 12.78727 12.59353 8
1300 -34.06945 -8.92815 14.58247 8
1301 -35.21043 -1.40968 15.63912 8
1302 -33.26685 -0.32177 12.89127 8
1303 -35.43611 -6.7586 8.83387 8
1304 -32.98627 0.91141 9.57286 8
1305 -32.85467 -22.79885 13.01129 8
1306 -34.66718 -16.00207 14.68379 8
1307 -31.12657 -27.601 12.28509 8
1308 -32.40924 -27.12531 7.33845 5
1309 -34.54783 -26.54396 2.94449 5
1310 -37.61698 -14.47587 7.83907 5
1311 -38.19987 -13.18529 4.06946 5
1312 -35.82872 -15.45375 11.24882 8
1313 -33.51485 -20.10715 4.58387 5
1314 -37.23537 -25.44245 -1.27269 5
1315 -35.5694 -18.69336 -3.64479 5
1316 -37.38595 -11.72317 0.36928 5
1317 -39.48461 -23.40609 -4.99648 5
1318 -41.33895 -20.20328 -8.30823 5
1319 -42.78775 -16.32589 -11.46575 9
1320 -32.17492 15.13416 12.94586 8
1321 -33.43681 1.75842 6.93462 9
1322 -30.7865 9.41377 10.74697 8
1323 -29.59823 17.22146 11.55144 8
1324 -28.67205 18.70173 8.58194 9
1325 -35.9949 -11.19881 -3.60131 9
1326 -36.65592 -4.85716 3.07485 9
1327 -45.18065 -11.78072 -14.00474 9
1328 -37.69346 -14.52384 -10.61355 9
1329 -35.57139 -10.09881 -7.39993 9
1330 -36.51901 -8.63062 -10.76778 9
1331 -36.42371 -3.74332 -3.33803 9
1332 -30.78159 11.73489 4.80443 9
1333 -29.02373 20.00083 5.36533 9
1334 -34.15702 2.36457 4.20217 9
1335 -35.16213 2.77975 1.4324 9
1336 -36.3824 3.63437 -1.11898 9
1337 -29.92629 20.65372 2.26336 9
1338 -37.01714 4.01493 -3.94059 9
1339 -32.96189 13.36495 -0.92116 9
1340 -30.65714 20.14146 -0.9713 9
1341 -31.1242 19.36739 -3.85271 9
1342 -58.19197 -7.56503 9.55094 8
1343 -60.22199 -16.08064 15.51886 8
1344 -59.79996 -11.56078 12.98728 8
1345 -55.58551 -10.51894 13.37059 8
1346 -51.67865 -14.28443 16.07163 8
1347 -56.86416 -20.6577 22.96702 8
1348 -58.40327 -16.92712 18.96553 8
1349 -59.89175 -27.07154 22.63785 8
1350 -58.05788 -24.23366 21.99645 8
1351 -55.8543 -24.75388 20.60139 8
1352 -54.134 -27.6965 17.8962 8
1353 -52.05492 -25.10549 21.47249 8
1354 -50.57647 -18.02896 15.23005 8
1355 -45.62655 -18.31574 16.19874 8
1356 -54.82024 -17.53075 16.73188 8
1357 -50.24357 -19.68493 20.40868 8
1358 -47.58538 -24.70648 21.67232 8
1359 -41.48632 -22.8623 19.16883 8
1360 -44.92855 -29.21884 20.93432 8
1361 -43.32238 -25.47433 21.90538 8
1362 -38.52982 -27.27107 21.9677 8
1363 -35.33761 -31.92377 20.91624 8
1364 -62.39883 -31.57676 30.10547 6
1365 -61.88266 -29.37811 26.15733 6
1366 -58.5496 -35.85592 37.8806 6
1367 -60.49853 -33.88104 34.16623 6
1368 -58.26927 -34.7466 30.9882 6
1369 -54.60832 -38.87576 32.55957 6
1370 -54.93493 -36.05899 28.90058 6
1371 -55.36183 -42.74413 42.8903 6
1372 -56.86998 -38.58913 41.36661 6
1373 -51.49711 -49.13414 42.89893 6
1374 -53.54261 -46.25219 43.01979 6
1375 -54.99376 -47.0666 38.88956 6
1376 -53.55304 -49.04189 34.12322 6
1377 -56.4314 -48.05814 34.83856 6
1378 -56.65359 -42.11369 34.29914 6
1379 -54.17906 -44.23138 31.28378 6
1380 -57.39434 -40.82984 37.35634 6
1381 -57.97225 -45.18125 34.87569 6
1382 -58.46921 -49.19963 31.07615 6
1383 -56.22914 -47.84859 27.23603 6
1384 -51.91472 -46.03178 27.72375 6
1385 -57.24553 -51.32304 26.8971 6
1386 -59.59786 -49.80336 27.51343 6
1387 -59.68743 -49.93977 22.9975 6
1388 -60.09045 -50.80373 18.59112 6
1389 -59.7734 -48.14187 19.21573 6
1390 -36.77487 -35.77271 17.58899 8
1391 -35.60107 -34.91505 13.55231 8
1392 -45.09113 -33.14277 17.85815 8
1393 -40.27192 -34.20869 18.37651 8
1394 -39.21019 -38.69962 15.56442 8
1395 -42.67014 -40.39597 16.19667 8
1396 -43.16312 -38.34478 10.80919 5
1397 -56.28704 -30.41175 20.19625 8
1398 -50.65578 -31.48142 19.25754 8
1399 -61.58111 -30.18711 21.68332 8
1400 -56.72268 -32.99066 24.32842 6
1401 -50.62444 -37.01342 27.47377 6
1402 -43.2607 -39.72015 22.06295 8
1403 -47.12823 -41.43067 17.30149 6
1404 -45.37978 -34.33424 23.19809 8
1405 -46.1575 -38.35236 25.78937 6
1406 -48.39848 -42.85358 26.88494 6
1407 -51.81057 -43.05989 17.8284 6
1408 -53.55153 -39.51562 13.61145 5
1409 -50.97837 -45.7541 22.70992 6
1410 -56.10632 -45.05112 18.35596 6
1411 -61.19092 -43.84108 15.93598 5
1412 -39.37628 -33.82319 7.30954 5
1413 -48.32478 -35.56833 8.44817 5
1414 -43.32008 -35.14725 6.63727 5
1415 -44.44131 -31.24819 3.02772 5
1416 -50.89824 -27.65612 1.93945 5
1417 -60.09492 -37.1605 12.04771 5
1418 -54.75063 -36.2114 9.9811 5
1419 -62.46038 -44.52439 12.81532 5
1420 -62.71777 -40.00489 13.04824 5
1421 -64.04546 -36.37864 10.01164 5
1422 -63.07967 -37.54915 6.57879 5
1423 -64.95369 -33.10927 7.49228 5
1424 -56.47014 -28.69256 5.27109 5
1425 -58.56486 -24.9827 2.8353 5
1426 -55.51138 -32.51402 7.4746 5
1427 -62.82859 -29.74945 7.4725 5
1428 -65.3465 -30.09077 4.80482 5
1429 -64.51157 -23.13388 2.70202 5
1430 -61.54451 -31.49152 1.41296 5
1431 -64.99764 -27.23887 1.79714 5
1432 -63.14939 -23.97614 -1.34308 5
1433 -55.95287 -25.90877 -2.96415 5
1434 -50.36719 -51.9698 43.27955 6
1435 -49.87753 -51.35585 39.14605 6
1436 -49.17349 -57.6869 38.16858 6
1437 -49.70699 -58.154 33.93925 6
1438 -48.58671 -54.07467 36.00929 6
1439 -49.63431 -50.33254 34.68568 6
1440 -50.97428 -50.91386 30.69274 6
1441 -46.48535 -63.18733 34.9974 6
1442 -44.62493 -61.1678 31.31029 6
1443 -49.66127 -61.20227 32.35115 6
1444 -38.98357 -65.97668 31.08827 6
1445 -38.44475 -63.97622 26.89139 6
1446 -39.56182 -61.74468 30.0287 6
1447 -42.48415 -58.59755 27.43043 6
1448 -40.61719 -55.98625 24.03554 6
1449 -45.36422 -56.49512 25.32214 6
1450 -50.02342 -54.61401 27.83992 6
1451 -52.7912 -51.40334 26.83138 6
1452 -51.40478 -58.27637 29.80832 6
1453 -50.49065 -57.3276 26.03545 6
1454 -48.89067 -54.73703 23.46583 6
1455 -54.97546 -52.53964 23.23732 6
1456 -48.33852 -52.20983 20.96725 6
1457 -53.17476 -54.50936 21.78683 6
1458 -57.08519 -53.34206 19.76412 6
1459 -58.06104 -51.65376 16.10851 5
1460 -45.46025 -69.16103 24.35096 3
1461 -43.72147 -68.43115 19.36236 3
1462 -41.98949 -66.0199 22.83637 3
1463 -42.27671 -73.50379 18.17431 3
1464 -44.39388 -73.37371 13.43567 3
1465 -40.98932 -70.19444 16.9669 3
1466 -41.08221 -67.10866 15.04009 3
1467 -41.71679 -65.82777 10.7821 3
1468 -42.21832 -64.26768 12.81337 3
1469 -42.79436 -77.90573 9.87511 3
1470 -46.37772 -79.49217 7.16782 3
1471 -47.48442 -75.79797 11.00913 3
1472 -37.99276 -83.88905 2.28349 3
1473 -41.1281 -85.25398 -0.35363 3
1474 -43.29718 -83.30493 3.98509 3
1475 -44.86708 -78.56757 3.86284 3
1476 -40.41041 -75.06269 0.93908 3
1477 -41.7286 -73.39647 4.71037 3
1478 -43.53328 -68.55717 8.67846 3
1479 -44.37664 -64.03392 7.53765 3
1480 -45.7222 -72.20509 9.50573 3
1481 -43.34405 -70.24651 5.90048 3
1482 -40.11907 -66.31624 3.17914 3
1483 -47.33406 -60.94692 4.84541 3
1484 -49.24504 -63.39313 8.01355 3
1485 -44.96544 -63.56937 -1.20464 3
1486 -45.12113 -61.30527 1.80059 3
1487 -51.55492 -59.65384 1.65085 3
1488 -55.7402 -60.00294 -1.77036 3
1489 -57.15668 -59.38956 2.52387 3
1490 -53.92785 -49.51076 14.31319 5
1491 -59.18243 -47.10394 12.86215 5
1492 -42.84546 -51.49475 18.03926 5
1493 -48.12648 -50.12732 16.32617 5
1494 -48.95732 -47.48958 12.22134 5
1495 -45.7808 -48.66548 8.15063 5
1496 -49.31737 -45.36894 7.88997 5
1497 -37.63828 -58.47667 20.15348 6
1498 -39.02611 -54.22161 18.5125 5
1499 -38.84462 -62.25917 21.63703 6
1500 -39.90482 -61.57029 16.15438 3
1501 -43.82755 -60.91704 12.22298 3
1502 -44.76994 -53.57829 8.58549 5
1503 -48.54213 -53.06467 5.74037 5
1504 -40.84039 -53.5799 13.1474 5
1505 -44.91354 -57.79491 11.70754 5
1506 -49.50042 -62.14556 11.28796 3
1507 -53.45358 -56.20589 5.88683 5
1508 -52.76406 -50.82312 2.88029 5
1509 -54.15231 -61.55318 9.31966 3
1510 -57.66624 -59.29475 6.11284 3
1511 -60.69151 -54.91656 1.74269 3
1512 -58.82833 -43.19175 9.70786 5
1513 -49.25868 -43.75323 4.41956 5
1514 -53.5837 -43.30552 7.30231 5
1515 -58.46236 -40.94994 6.66919 5
1516 -57.38972 -37.25323 4.46423 5
1517 -56.17214 -48.38099 0.79251 5
1518 -51.51459 -46.66144 1.66585 5
1519 -62.41384 -50.21856 -1.99661 3
1520 -60.77206 -49.21517 0.28466 5
1521 -58.4164 -45.71552 -1.88896 5
1522 -58.43938 -42.21591 -5.21826 5
1523 -53.43536 -41.91201 -3.78351 5
1524 -51.0994 -38.11106 2.20344 5
1525 -55.77351 -34.72118 1.56667 5
1526 -49.29957 -42.4041 1.502 5
1527 -49.25048 -40.73661 -1.27386 5
1528 -48.67576 -38.65086 -4.47725 5
1529 -53.37051 -32.57105 -0.82975 5
1530 -49.04182 -35.47549 -7.8489 5
1531 -47.07755 -34.03455 -3.44494 5
1532 -50.37302 -29.6527 -3.03214 5
1533 -48.55223 -26.25908 -5.59115 5
1534 -48.86961 -53.06469 43.31715 6
1535 -44.11839 -54.12695 37.70016 6
1536 -46.5471 -53.619 40.6055 6
1537 -49.36643 -56.20045 42.09622 6
1538 -48.97134 -59.8325 40.4784 6
1539 -37.44955 -54.78288 34.66893 6
1540 -41.17424 -54.82994 35.71697 6
1541 -30.3006 -54.98869 35.80089 6
1542 -33.56883 -54.80128 34.43997 6
1543 -37.08808 -58.71277 38.46621 6
1544 -37.27774 -63.77833 41.37754 6
1545 -39.79427 -62.86355 42.89939 6
1546 -46.28572 -61.84164 42.61419 6
1547 -47.69495 -63.66631 39.50736 6
1548 -43.82786 -58.92991 39.67883 6
1549 -42.61176 -62.63596 44.01897 6
1550 -41.18081 -66.21053 45.21674 6
1551 -43.36718 -64.37374 38.0618 6
1552 -39.15091 -69.55245 43.81793 6
1553 -40.94846 -67.33696 40.99522 6
1554 -40.03724 -66.62648 35.81491 6
1555 -39.70127 -69.45411 32.56329 6
1556 -26.32119 -56.4162 42.83549 6
1557 -27.51865 -55.09229 39.19248 6
1558 -25.41311 -59.74498 48.27813 7
1559 -26.02925 -58.12021 45.96496 7
1560 -27.98038 -60.79549 43.27288 7
1561 -27.46331 -63.0198 41.53535 7
1562 -29.26655 -63.23616 41.13389 7
1563 -22.64742 -63.6574 52.94521 7
1564 -24.16373 -61.55392 50.59892 7
1565 -16.07376 -66.87435 53.8415 7
1566 -19.62836 -65.49158 53.68559 7
1567 -19.22582 -64.17687 49.02368 7
1568 -16.86775 -67.40662 43.90849 7
1569 -18.57209 -63.72868 43.09 7
1570 -24.87253 -61.35389 41.32454 7
1571 -25.35293 -61.63549 35.2626 7
1572 -25.54826 -62.79055 47.44267 7
1573 -21.45271 -61.13403 42.48757 7
1574 -20.34813 -64.40007 36.71439 7
1575 -25.29861 -63.4716 29.4765 7
1576 -28.63439 -64.90659 31.21869 7
1577 -21.4215 -70.14791 32.68821 7
1578 -22.4843 -65.70836 29.86625 7
1579 -25.41989 -67.95803 24.37824 7
1580 -25.31384 -74.90768 21.94156 7
1581 -27.55894 -71.89265 19.51431 7
1582 -39.58476 -73.31851 33.36871 6
1583 -44.34489 -71.55415 29.11337 6
1584 -35.81421 -72.45707 45.14921 6
1585 -36.63328 -73.83867 39.11042 6
1586 -37.42375 -76.70142 33.71529 6
1587 -34.21743 -80.55521 32.91904 6
1588 -37.42663 -77.43439 28.9985 3
1589 -34.13754 -63.46009 40.38186 6
1590 -35.09413 -68.41283 44.81081 6
1591 -30.93068 -59.05915 37.31342 6
1592 -31.40867 -63.27283 39.90389 6
1593 -29.66695 -67.57925 41.21204 7
1594 -31.98697 -78.55772 35.86765 6
1595 -32.66276 -80.74004 28.79849 7
1596 -32.57669 -73.39857 43.13018 6
1597 -31.43686 -71.92525 40.06007 6
1598 -30.96626 -68.76166 35.17369 7
1599 -33.13087 -77.13875 23.90138 7
1600 -34.92271 -81.58995 22.2711 7
1601 -30.76685 -70.75491 27.36717 7
1602 -31.27323 -73.25163 19.4672 7
1603 -27.77066 -77.57477 14.27104 7
1604 -44.35946 -72.78519 25.72379 3
1605 -38.95618 -81.38413 23.78828 3
1606 -39.84358 -75.39304 26.02637 3
1607 -40.99831 -74.34944 22.3804 3
1608 -42.93801 -77.25492 18.07632 3
1609 -35.13671 -82.7509 16.2171 3
1610 -37.18729 -84.41501 20.68109 3
1611 -23.61786 -82.65653 13.2369 7
1612 -29.48553 -81.64619 12.49917 7
1613 -31.42342 -86.16229 12.30915 3
1614 -28.2366 -90.75657 12.88584 3
1615 -32.73548 -89.67515 11.40931 3
1616 -39.61091 -81.79842 15.37804 3
1617 -39.24535 -78.08537 12.91808 3
1618 -39.72248 -83.88918 17.52246 3
1619 -36.44509 -85.97658 11.18593 3
1620 -31.5202 -86.64436 8.21127 3
1621 -37.07741 -78.95766 7.69486 3
1622 -26.20573 -88.9646 6.61808 3
1623 -30.89781 -82.71059 5.53873 3
1624 -33.6244 -82.04411 3.34093 3
1625 -31.55417 -85.53274 -1.26504 3
1626 -12.85408 -68.29155 56.37793 7
1627 -12.87278 -68.74153 49.73911 7
1628 -8.34603 -72.52905 50.73203 7
1629 -10.958 -75.58264 46.81838 7
1630 -12.08596 -73.26231 48.74992 7
1631 -15.26728 -70.57028 46.84278 7
1632 -16.60427 -71.99657 41.8105 7
1633 -7.37713 -73.2354 43.07321 7
1634 -12.74234 -73.23071 41.46529 7
1635 -11.23434 -75.61104 43.89688 7
1636 -9.75279 -70.00246 37.69351 7
1637 -16.11032 -70.76306 34.03735 7
1638 -14.79443 -71.64021 37.81629 7
1639 -17.16908 -76.81404 37.27489 7
1640 -16.57425 -83.59832 35.0828 7
1641 -18.29558 -81.62037 38.63029 7
1642 -18.8174 -75.71797 42.85025 7
1643 -20.50631 -73.36549 38.12124 7
1644 -15.81194 -76.48936 44.96958 7
1645 -19.18095 -79.42561 42.71311 7
1646 -20.69069 -83.63948 37.63244 7
1647 -22.2993 -76.05112 32.26978 7
1648 -19.05317 -86.48088 31.87776 7
1649 -22.23852 -82.66362 32.16747 7
1650 -23.71992 -79.40428 26.36104 7
1651 -23.27772 -82.55294 21.25962 7
1652 -13.79947 -65.39642 32.07934 7
1653 -19.25723 -71.20576 25.41668 7
1654 -18.30549 -70.9418 29.54012 7
1655 -18.66544 -62.97906 25.67976 10
1656 -20.73213 -69.28175 18.5434 10
1657 -19.90913 -70.91648 21.61193 7
1658 -15.03792 -76.31328 19.28432 7
1659 -8.97721 -73.35826 18.66883 10
1660 -9.39239 -77.91851 21.93588 7
1661 -20.54766 -60.62742 18.49186 10
1662 -19.79415 -66.55367 11.2536 10
1663 -20.47504 -66.77853 15.04175 10
1664 -19.48674 -61.63834 10.66289 10
1665 -22.59076 -66.95463 8.08529 10
1666 -20.47484 -66.85458 7.66013 10
1667 -17.22981 -69.83325 7.67698 10
1668 -16.48764 -75.42821 9.77984 10
1669 -12.82984 -72.24478 10.61939 10
1670 -8.74963 -69.65089 14.33323 10
1671 -3.66998 -73.05043 15.98244 10
1672 -14.65806 -68.18111 14.69552 10
1673 -9.14993 -68.48777 9.06737 10
1674 -8.64933 -76.45468 13.21043 10
1675 -3.8542 -80.3688 12.607 10
1676 -4.63128 -80.41512 17.49627 10
1677 -12.20259 -83.7626 10.44513 10
1678 -7.53549 -81.7076 11.60459 10
1679 -6.18972 -87.50878 9.93273 10
1680 -11.39419 -89.95228 3.72784 10
1681 -6.80212 -91.54615 5.61992 10
1682 -17.54954 -87.11513 21.54319 7
1683 -19.8435 -85.15796 17.09778 7
1684 -12.00033 -85.64655 31.00388 7
1685 -14.32943 -86.60381 25.84481 7
1686 -13.37567 -91.45168 22.57332 7
1687 -10.2626 -94.4704 21.18736 7
1688 -14.41527 -95.87099 18.50786 7
1689 -11.82452 -81.89565 31.73832 7
1690 -10.26531 -84.97147 34.91207 7
1691 -16.65827 -78.38644 28.19344 7
1692 -9.48257 -78.79151 27.26317 7
1693 -4.76432 -79.66176 25.80171 7
1694 -7.44614 -90.33436 24.51617 7
1695 -10.35575 -91.19067 14.91273 7
1696 -6.90279 -87.17249 31.41537 7
1697 -5.6016 -85.26006 27.10359 7
1698 -3.56892 -83.28923 21.86406 7
1699 -5.29856 -93.16869 14.04968 10
1700 -8.66216 -97.14569 8.9283 10
1701 -4.31877 -87.27557 16.17944 10
1702 -3.7059 -93.35354 9.89922 10
1703 -8.24854 -96.31556 6.52774 10
1704 -20.52803 -89.37 14.56745 7
1705 -15.52107 -99.18176 14.04628 7
1706 -19.06993 -94.77525 15.69682 7
1707 -23.70005 -92.64223 13.6719 3
1708 -26.07208 -96.13776 10.89877 3
1709 -7.76676 -101.59209 6.093 10
1710 -11.23398 -101.07613 9.17647 10
1711 -14.25428 -95.30254 -0.02489 10
1712 -8.86335 -99.5474 3.57004 10
1713 -10.41295 -101.95403 -1.1255 10
1714 -16.05292 -100.64963 -7.79888 3
1715 -15.25702 -102.01479 -2.63599 3
1716 -20.43225 -97.37476 7.11421 3
1717 -23.10661 -93.75497 6.16559 3
1718 -15.60497 -99.34041 8.24553 3
1719 -17.75157 -100.63885 2.10121 3
1720 -21.42417 -99.35838 -1.96069 3
1721 -23.26805 -91.44588 1.18262 3
1722 -24.41801 -98.30231 -6.92871 3
1723 -25.30329 -96.5005 -1.88288 3
1724 -28.20989 -91.08514 -1.65918 3
1725 -30.3826 -89.46497 -5.34807 3
1726 -10.48095 -66.57141 59.06645 7
1727 -11.56193 -57.03984 56.2358 7
1728 -11.39303 -62.12118 57.51066 7
1729 -7.86111 -67.81543 55.71278 7
1730 -6.70106 -67.97535 51.75092 7
1731 -7.63895 -52.23387 56.2063 7
1732 -7.94309 -55.11719 56.39327 7
1733 -10.64477 -47.46463 52.84411 7
1734 -7.13984 -48.78605 54.98969 7
1735 -6.78979 -52.36443 51.99354 7
1736 -6.56599 -52.21064 47.70797 7
1737 -8.55119 -54.57819 48.93203 7
1738 -9.17978 -63.39863 50.90468 7
1739 -5.9837 -68.42278 47.63522 7
1740 -11.08256 -57.23173 53.4759 7
1741 -11.89231 -57.84513 49.665 7
1742 -10.55153 -58.85828 45.44386 7
1743 -5.51434 -69.05029 43.60726 7
1744 -7.76481 -59.31832 41.61372 7
1745 -6.67215 -63.27514 43.10654 7
1746 -5.37493 -69.60014 39.54496 7
1747 -4.85865 -70.23901 35.6799 7
1748 -18.05029 -41.78833 48.50309 7
1749 -15.88808 -45.80291 50.55931 7
1750 -17.3201 -31.75266 43.55579 2
1751 -18.06542 -36.81374 45.83491 2
1752 -17.58244 -40.84967 43.4197 7
1753 -15.11061 -38.23756 40.19711 11
1754 -12.90333 -41.75089 43.60793 7
1755 -15.47581 -21.18215 42.80213 2
1756 -16.37536 -26.25351 42.57123 2
1757 -13.14586 -11.02805 44.64215 2
1758 -13.96069 -15.98975 43.85388 2
1759 -14.84123 -17.95626 39.309 11
1760 -11.04024 -15.92663 38.50035 11
1761 -12.54897 -21.10859 37.12296 11
1762 -15.59223 -32.8646 37.71671 11
1763 -11.73342 -35.10929 40.07317 11
1764 -17.63453 -29.27353 38.83251 11
1765 -14.07671 -26.90248 36.50913 11
1766 -9.32447 -25.28263 38.75864 11
1767 -8.23204 -32.71824 40.71246 11
1768 -7.28657 -37.18572 42.43914 11
1769 -5.30744 -23.74752 40.29964 11
1770 -6.99368 -28.52999 40.51812 11
1771 -5.75249 -30.73559 38.59021 11
1772 -4.61489 -29.47783 33.72323 11
1773 -5.50113 -33.29431 35.64238 11
1774 -5.06639 -65.51427 34.46756 7
1775 -6.9237 -68.26979 31.71222 7
1776 -8.34455 -55.2182 40.31555 7
1777 -7.29553 -59.36573 38.06761 7
1778 -6.74103 -59.68068 34.0408 7
1779 -11.41403 -55.88845 33.60538 11
1780 -7.0772 -61.06976 30.12093 11
1781 -8.53454 -48.58168 46.9183 7
1782 -8.48293 -52.07051 43.64275 7
1783 -9.43005 -45.81278 48.98624 7
1784 -7.90559 -44.28652 45.58019 7
1785 -7.5364 -43.7403 42.87975 7
1786 -13.85835 -51.06295 36.58446 11
1787 -15.03969 -49.81538 32.46915 11
1788 -11.18725 -52.02489 40.07802 7
1789 -13.36416 -47.09591 40.40835 7
1790 -8.77829 -41.80177 40.66555 11
1791 -13.27818 -43.20884 32.46985 11
1792 -12.45773 -49.24652 29.32357 11
1793 -9.12252 -39.31515 38.30776 11
1794 -8.39608 -36.94038 34.70688 11
1795 -5.45839 -38.62104 32.06001 11
1796 -9.02512 -66.24043 28.90972 7
1797 -6.65301 -60.32623 26.87886 11
1798 -4.47188 -66.13993 26.5292 11
1799 -11.07012 -64.14793 26.17084 11
1800 -13.58875 -62.41589 23.26859 11
1801 -8.39958 -49.21152 29.12874 11
1802 -11.14117 -54.54073 26.5514 11
1803 -4.48228 -38.18672 29.01859 11
1804 -5.24944 -44.19157 30.50133 11
1805 -4.85907 -49.19917 27.81974 11
1806 -4.71671 -47.04271 23.81416 11
1807 -6.89369 -51.74121 22.14067 11
1808 -6.27529 -63.45827 20.73074 11
1809 -14.02944 -60.23818 20.70585 10
1810 -6.70984 -59.57175 23.56729 11
1811 -6.21125 -58.54084 20.13188 11
1812 -5.73933 -57.36897 16.89088 11
1813 -13.12117 -57.7631 18.21086 10
1814 -5.70651 -55.99281 13.47349 11
1815 -6.96329 -59.75181 14.5103 11
1816 -13.54067 -57.58323 13.85029 10
1817 -14.40207 -59.0153 9.98178 10
1818 -12.23175 -5.00738 45.1729 2
1819 -12.15878 -7.76993 42.32005 11
1820 -9.98496 1.44138 39.1094 11
1821 -6.72523 -0.98176 39.55422 11
1822 -9.65719 -4.76771 40.37048 11
1823 -10.03103 -10.42141 40.68699 11
1824 -7.6436 -13.34425 39.39149 11
1825 -6.22176 9.57941 34.85703 11
1826 -4.57458 6.26812 32.59141 11
1827 -4.69824 3.31753 36.61409 11
1828 -6.20441 14.99122 26.80009 11
1829 -4.45196 10.4859 26.39744 11
1830 -6.25486 8.66151 29.31952 11
1831 -6.08889 2.1458 31.46007 11
1832 -5.23683 -2.83671 30.55177 11
1833 -5.72859 -4.73799 32.82634 11
1834 -4.76765 -10.36277 38.69941 11
1835 -5.19055 -16.9716 38.97486 11
1836 -4.55802 -3.77203 38.37563 11
1837 -3.81167 -7.38007 34.91546 11
1838 -4.91794 -11.78591 32.74451 11
1839 -4.25166 -20.5843 36.8761 11
1840 -6.48188 -16.33427 31.42519 11
1841 -4.13389 -18.32551 32.39977 11
1842 -4.10953 -24.33805 32.80442 11
1843 -5.45863 -28.36024 30.34933 11
1844 -2.12814 18.63025 20.61689 12
1845 -0.51877 12.60699 19.21338 -1
1846 -0.90327 12.63194 23.59777 12
1847 -0.71364 18.99262 12.9468 -1
1848 -0.62515 11.50915 10.88973 -1
1849 -0.59883 12.15927 14.99394 -1
1850 -0.70028 5.28835 17.25729 -1
1851 -0.78548 -1.69068 14.73372 -1
1852 -0.63609 -0.64021 19.35342 -1
1853 -1.04457 17.17127 4.72679 -1
1854 -0.78574 7.86782 3.40929 -1
1855 -0.80972 10.10253 6.88366 -1
1856 -1.2674 12.06661 -1.37549 -1
1857 -1.31672 2.05574 -2.42935 -1
1858 -0.66245 4.91168 0.38436 -1
1859 -1.78033 -0.86865 2.13714 -1
1860 -2.26251 -9.21792 -0.73204 -1
1861 -2.65066 -4.68486 4.06281 -1
1862 -2.322 -2.37713 10.26626 -1
1863 -2.78413 -7.49906 12.77244 -1
1864 -1.27661 3.24644 8.58507 -1
1865 -3.12162 -2.72002 7.46424 -1
1866 -1.77906 -9.86293 6.09893 -1
1867 -2.81374 -14.17813 11.32429 -1
1868 -1.97304 -13.89136 13.91571 -1
1869 -2.50604 -19.28753 2.75798 -1
1870 -1.93201 -16.19509 7.61429 -1
1871 -3.80754 -21.32391 9.20045 -1
1872 -6.07825 -27.07879 6.59107 -1
1873 -5.73846 -25.95371 10.63895 -1
1874 -8.08782 -28.26849 29.35611 11
1875 -7.37485 -33.98383 29.26054 11
1876 -4.791 -15.78346 29.27152 11
1877 -6.49189 -22.28839 28.88003 11
1878 -5.42924 -28.72745 27.15966 11
1879 -0.7908 -29.31629 25.68398 11
1880 -3.54188 -35.11481 25.06636 11
1881 -0.91056 -1.53035 29.16175 11
1882 -2.5332 -8.51202 29.56713 11
1883 -0.42381 5.64921 26.83105 11
1884 -0.30668 -0.90971 24.41555 -1
1885 -0.47399 -7.41577 21.21869 -1
1886 -0.18831 -22.18594 24.38622 -1
1887 0.11279 -28.93435 20.76156 -1
1888 -0.87772 -15.32803 27.70946 11
1889 -0.32721 -14.74488 22.79417 -1
1890 -0.63377 -14.40792 18.00628 -1
1891 -0.62989 -28.13051 16.42778 -1
1892 0.31425 -34.76793 16.18997 -1
1893 -1.55088 -21.31363 15.12274 -1
1894 -3.40685 -27.42962 13.34491 -1
1895 -4.45637 -31.86718 11.04601 -1
1896 -7.81323 -38.887 27.42208 11
1897 -2.27879 -39.84387 22.00595 11
1898 -7.38094 -39.29983 24.63441 11
1899 -7.94521 -43.40477 24.51872 11
1900 -7.1981 -47.21674 20.31889 11
1901 1.2948 -37.55321 10.1686 -1
1902 0.87863 -39.9784 16.78598 -1
1903 -7.15722 -34.22247 7.66823 -1
1904 -0.89104 -34.70402 7.02765 -1
1905 -0.69076 -40.14087 6.28614 -1
1906 -6.73425 -42.03717 5.97831 10
1907 -4.72144 -44.02022 8.80933 10
1908 -7.46932 -46.83498 16.51734 11
1909 -6.14796 -50.5695 14.25145 11
1910 -2.50428 -43.33295 17.15715 11
1911 -5.48513 -45.75713 12.76218 11
1912 -8.42189 -48.49116 8.7857 10
1913 -6.5924 -55.13401 9.25657 11
1914 -11.00074 -51.30635 5.79632 10
1915 -8.64775 -53.07655 7.55371 10
1916 -11.21203 -56.5666 9.54241 10
1917 -18.67115 -58.16498 8.31357 10
1918 -10.95805 0.09995 45.92535 2
1919 -9.77704 10.30377 45.61528 2
1920 -10.37778 4.82201 46.09251 2
1921 -11.35367 3.25918 42.17427 11
1922 -11.06794 7.02263 38.94741 11
1923 -7.94519 19.62844 45.38523 4
1924 -10.52602 14.8901 46.09017 2
1925 -7.86817 31.57411 45.13154 4
1926 -6.87046 25.54435 44.61654 4
1927 -8.55315 23.57037 40.5122 4
1928 -8.467 27.3621 35.70815 4
1929 -10.74285 21.72313 37.6016 4
1930 -11.53062 11.66024 38.84843 11
1931 -10.02389 10.59818 35.6986 11
1932 -11.53788 12.95765 42.0541 4
1933 -12.43718 16.03612 38.28048 12
1934 -13.3991 19.60233 33.952 12
1935 -8.73293 14.18545 32.74936 11
1936 -13.36898 23.06741 29.04149 12
1937 -10.68737 18.3919 30.87057 12
1938 -6.58187 18.42351 29.66237 12
1939 -5.43256 20.65319 25.05078 12
1940 -6.31658 44.63566 43.00091 4
1941 -6.71011 39.50163 44.48016 4
1942 -10.72895 49.71027 35.93299 4
1943 -8.01121 48.72684 40.0911 4
1944 -6.86964 49.77631 36.25172 4
1945 -7.47156 53.82848 30.01382 4
1946 -8.36951 47.80086 31.3531 4
1947 -17.86988 49.34242 29.59886 4
1948 -14.71165 50.29893 32.13388 4
1949 -22.52254 49.21579 23.1402 4
1950 -20.63713 50.31971 26.60277 4
1951 -18.61707 53.80524 22.05577 4
1952 -19.41156 57.34315 16.70513 4
1953 -14.52223 57.28877 18.77997 4
1954 -8.12853 57.61342 27.33548 4
1955 -7.82913 56.01569 23.16318 4
1956 -10.99955 54.83289 29.7157 4
1957 -11.08241 58.9041 23.24367 4
1958 -10.79516 62.05235 17.07709 4
1959 -8.07918 58.20173 16.97388 12
1960 -7.97906 52.13408 19.08255 12
1961 -11.44208 64.79344 11.24546 4
1962 -8.85812 62.80416 14.79585 4
1963 -9.10485 58.81448 10.6754 12
1964 -9.18138 58.81412 4.10248 12
1965 -10.56807 54.21808 7.66978 12
1966 -6.04989 26.44906 22.83643 12
1967 -6.40534 22.3996 20.02406 12
1968 -13.02831 29.50898 27.85294 12
1969 -10.95021 27.21317 24.38396 12
1970 -7.32312 31.57869 20.8844 12
1971 -10.1256 34.98777 17.08666 12
1972 -5.78067 34.24358 15.50803 12
1973 -8.69441 34.08193 35.04679 4
1974 -9.57429 31.89043 31.45858 12
1975 -8.18204 37.35923 39.31385 4
1976 -8.32623 40.45336 32.58792 4
1977 -8.05775 43.92661 26.6514 12
1978 -13.99306 37.46825 19.66148 12
1979 -13.94571 39.15884 13.19144 12
1980 -12.15608 35.26733 26.03758 12
1981 -11.0363 41.19125 23.05653 12
1982 -9.34766 46.55536 20.62064 12
1983 -13.5259 45.00629 10.46331 12
1984 -11.52511 40.03439 7.35101 12
1985 -10.08011 48.9539 14.60903 12
1986 -9.39207 49.26694 8.381 12
1987 -12.34091 48.39143 4.10521 12
1988 -3.68543 24.22475 16.85689 12
1989 -6.40057 35.01915 10.11863 12
1990 -5.68103 29.62982 13.13763 12
1991 -0.78038 25.5345 13.66342 12
1992 -0.33695 25.20007 9.0944 -1
1993 -9.12212 42.02493 2.44573 12
1994 -5.84863 39.66744 6.29081 12
1995 -13.45738 48.06278 -0.94576 12
1996 -10.94367 44.72822 1.23497 12
1997 -7.72831 42.62754 -1.79589 12
1998 -9.10997 39.9836 -5.35588 12
1999 -5.7707 38.4685 -4.05352 12
2000 -0.36828 31.36408 4.20389 12
2001 -0.58856 23.90621 4.63207 -1
2002 -5.6965 34.592 4.96902 12
2003 -5.3842 33.79967 0.29591 12
2004 -6.43285 32.17473 -3.80814 12
2005 -0.44722 21.79507 0.83097 -1
2006 -5.97226 30.24535 -7.72839 12
2007 -2.79355 26.36973 -3.21845 12
2008 -1.05314 19.6687 -2.41986 12
2009 -3.44148 17.98291 -4.55275 12
2010 -23.52482 50.25553 17.83306 4
2011 -24.1144 47.41092 8.47508 4
2012 -24.72443 49.73147 13.78843 4
2013 -23.41013 54.98222 15.79504 4
2014 -21.5189 59.97303 11.55062 4
2015 -29.2153 48.88771 0.76431 4
2016 -26.50631 47.91545 3.78526 4
2017 -35.2543 54.41869 -3.95324 12
2018 -32.44834 51.85839 -1.56944 4
2019 -25.01293 51.17031 -2.66546 4
2020 -21.13574 53.61098 -6.01362 12
2021 -19.74871 56.03403 -1.82345 12
2022 -21.02547 59.98409 6.70971 4
2023 -16.21502 62.92986 8.43437 4
2024 -21.64834 53.29187 4.92537 4
2025 -20.98716 58.75653 1.54838 4
2026 -17.26895 62.41077 -2.60142 12
2027 -10.99368 64.20809 5.81526 12
2028 -11.82494 63.64592 -6.38062 12
2029 -11.3173 63.45818 -0.96527 12
2030 -7.71243 63.28176 2.1919 12
2031 -8.34679 58.6829 -0.96657 12
2032 -38.08661 46.33045 -11.41969 12
2033 -37.5784 51.53157 -8.61917 12
2034 -40.15661 35.25126 -12.6529 12
2035 -38.82441 40.81752 -12.3642 12
2036 -32.60661 42.94419 -11.21318 12
2037 -28.34044 39.7151 -9.74219 12
2038 -28.14693 45.71694 -11.03545 12
2039 -41.84072 25.20434 -14.16073 12
2040 -42.30909 29.15154 -14.17815 12
2041 -28.69704 24.42869 -11.2295 12
2042 -36.68519 24.97336 -12.93334 12
2043 -37.28877 23.58764 -16.76135 12
2044 -33.12437 21.48516 -19.42915 12
2045 -33.83596 26.53624 -18.42825 12
2046 -29.2152 34.83373 -7.93305 12
2047 -23.48999 37.32536 -10.73754 12
2048 -36.17768 31.5735 -10.98434 12
2049 -31.16351 31.2206 -13.04629 12
2050 -27.34601 28.31592 -14.95443 12
2051 -19.97427 34.29975 -14.53529 12
2052 -21.16977 39.14685 -16.43777 12
2053 -24.52058 23.56817 -16.15282 12
2054 -21.15385 28.23833 -13.22513 12
2055 -19.11591 29.98118 -18.80672 12
2056 -16.10895 25.66375 -22.7388 12
2057 -14.70412 31.46035 -23.78664 12
2058 -7.51055 58.67646 -6.65134 12
2059 -9.6624 52.1549 -4.15087 12
2060 -10.78105 58.08265 -10.75694 12
2061 -6.5769 62.99689 -10.39366 12
2062 -6.01583 57.4107 -13.40678 12
2063 -5.32926 55.26507 -20.85883 12
2064 -7.06315 50.35774 -15.9792 12
2065 -25.18269 57.73127 -8.72439 12
2066 -17.83788 56.04144 -11.05924 12
2067 -31.81137 54.38955 -8.49817 12
2068 -27.67961 54.79063 -11.406 12
2069 -22.25233 50.00962 -11.56731 12
2070 -9.25552 55.28419 -20.06267 12
2071 -8.06664 50.45832 -21.86282 12
2072 -13.62636 58.44473 -15.79002 12
2073 -15.5109 52.74104 -15.49232 12
2074 -17.42315 45.31384 -14.73364 12
2075 -10.79533 44.13313 -22.07064 12
2076 -5.59998 43.74014 -23.01952 12
2077 -14.38736 41.57954 -21.50678 12
2078 -12.63581 37.48217 -23.6417 12
2079 -12.88719 33.87493 -19.83439 12
2080 -12.37315 47.74324 -6.6596 12
2081 -6.76306 44.53086 -17.29174 12
2082 -8.47509 45.98386 -11.41974 12
2083 -12.1855 41.68171 -8.44182 12
2084 -10.1525 36.65318 -9.3278 12
2085 -4.81193 37.59858 -25.86403 12
2086 -3.42845 41.77819 -24.23556 12
2087 -12.01935 28.25715 -18.2385 12
2088 -8.18483 33.03404 -21.79843 12
2089 -4.6617 30.80742 -26.96547 12
2090 -5.21041 23.15997 -24.44623 12
2091 -3.41069 28.10827 -25.48395 12
2092 -9.8182 34.37277 -14.26787 12
2093 -7.70205 31.77076 -10.84649 12
2094 -5.89151 38.56731 -19.30426 12
2095 -5.38692 32.81976 -20.37965 12
2096 -6.18444 26.14205 -19.01134 12
2097 -6.67927 26.37199 -10.52789 12
2098 -6.48843 19.98034 -16.25622 12
2099 -6.90605 23.26168 -13.40337 12
2100 -6.19597 20.35424 -8.28276 12
2101 -4.56989 13.08548 -6.37767 12
2102 -34.18625 14.8472 -6.22329 9
2103 -27.70961 18.44716 -6.42478 9
2104 -36.51301 -0.50535 -8.48028 9
2105 -35.9818 7.00546 -6.28263 9
2106 -34.81325 9.12305 -8.83988 9
2107 -36.05077 3.6194 -13.28616 9
2108 -32.88889 9.75807 -11.62953 9
2109 -41.33134 -8.37755 -17.38094 9
2110 -37.56912 -6.18824 -13.86974 9
2111 -49.00858 -2.90622 -13.67375 9
2112 -46.0609 -6.74783 -16.66389 9
2113 -46.10405 -1.35199 -19.80417 9
2114 -46.92413 8.22355 -21.23284 9
2115 -45.01353 3.56621 -23.29544 9
2116 -37.9671 -0.98529 -19.48464 9
2117 -36.88762 1.43972 -21.11609 9
2118 -38.08802 -3.60724 -16.88239 9
2119 -41.6594 -0.42962 -23.69338 9
2120 -42.28352 7.5804 -26.64427 9
2121 -36.74433 4.01916 -27.71685 9
2122 -34.68534 2.51941 -21.52697 9
2123 -39.74761 13.6918 -30.24104 9
2124 -38.51748 8.63034 -30.17489 9
2125 -34.61948 7.47964 -32.37613 9
2126 -29.72664 10.48175 -35.32378 9
2127 -30.52423 4.77084 -32.233 9
2128 -55.97498 3.19949 -8.06284 9
2129 -52.19856 1.82431 -9.81969 9
2130 -55.6293 -4.57055 -8.27438 5
2131 -57.28003 -0.11293 -8.24075 5
2132 -54.65568 2.19462 -13.45472 9
2133 -49.13181 -1.95183 -20.69617 9
2134 -51.53514 3.36677 -19.85177 9
2135 -53.04681 -13.77082 -9.6741 5
2136 -54.5494 -9.61199 -9.39414 5
2137 -49.41925 -21.55121 -8.18997 5
2138 -51.04649 -17.63692 -9.01682 5
2139 -49.33368 -16.9485 -14.14182 5
2140 -53.54863 -20.88317 -15.76901 5
2141 -52.30672 -16.39044 -17.60914 5
2142 -49.05078 -6.87029 -21.00437 9
2143 -51.94777 -4.20014 -25.37257 9
2144 -50.87142 -8.32662 -14.70288 5
2145 -50.13386 -11.57753 -19.88848 5
2146 -56.16074 -14.37126 -19.56344 9
2147 -57.29682 -6.1965 -25.46952 9
2148 -55.39938 -0.94956 -27.64058 9
2149 -62.24799 -16.25611 -17.05985 9
2150 -59.1595 -10.91902 -21.2817 9
2151 -59.46347 -10.13067 -24.36344 9
2152 -57.75993 -16.95928 -24.18693 9
2153 -54.72312 -11.8681 -26.08152 9
2154 -30.30375 14.51909 -38.10949 9
2155 -26.5456 9.19419 -39.27693 9
2156 -41.82574 17.07762 -30.34192 9
2157 -36.30002 17.00331 -35.44407 9
2158 -33.76782 12.53193 -38.61894 9
2159 -36.95469 6.12991 -36.18179 9
2160 -34.33793 3.98006 -38.64735 9
2161 -49.49147 12.37983 -18.50741 9
2162 -46.42975 15.19552 -24.36732 9
2163 -51.65699 7.9493 -13.49673 9
2164 -52.45245 9.87815 -17.52075 9
2165 -47.65678 4.92463 -25.07354 9
2166 -42.72831 7.92331 -36.61876 9
2167 -42.3028 1.42578 -34.89742 9
2168 -43.63982 12.99673 -30.3134 9
2169 -45.69893 6.85994 -31.59794 9
2170 -51.91869 3.37576 -30.65671 9
2171 -46.0127 -2.68554 -32.99931 9
2172 -43.19061 -3.6404 -37.84017 9
2173 -52.63041 -1.90995 -31.69207 9
2174 -49.53979 -7.39162 -29.267 9
2175 -49.49735 -14.13635 -30.04912 9
2176 -28.27901 4.98085 -40.81853 9
2177 -25.63865 4.28317 -38.43347 9
2178 -36.41877 -0.86438 -42.62557 9
2179 -32.58756 2.37653 -40.63839 9
2180 -30.76812 0.64322 -41.56881 9
2181 -32.83379 -3.33433 -38.94529 9
2182 -30.12819 -0.48668 -37.02071 9
2183 -46.35605 -8.48528 -39.57048 9
2184 -41.45975 -4.51727 -42.0142 9
2185 -53.78431 -18.79285 -31.21926 9
2186 -50.44286 -13.65354 -35.80444 9
2187 -48.26815 -13.77097 -38.56789 9
2188 -48.96163 -18.15977 -33.86845 9
2189 -43.93426 -13.87918 -36.39779 9
2190 -34.79092 -6.55514 -40.23766 9
2191 -33.72613 -7.71337 -36.0812 9
2192 -37.73183 -5.59161 -42.98443 9
2193 -40.08421 -8.65455 -38.4044 9
2194 -41.986 -11.48749 -31.99581 9
2195 -35.15396 -11.86571 -33.27607 9
2196 -32.379 -9.47855 -32.1642 9
2197 -43.32794 -16.49518 -26.42809 9
2198 -39.02991 -10.98428 -28.4712 9
2199 -36.71015 -15.02875 -28.04454 9
2200 -38.70253 -20.01053 -23.53422 9
2201 -35.0861 -18.88875 -28.8699 9
2202 -47.67463 -25.69824 -10.11487 5
2203 -54.04529 -34.10748 -10.52737 5
2204 -49.59005 -29.97618 -10.81419 5
2205 -51.30892 -25.27904 -13.34564 5
2206 -57.46677 -23.57217 -14.72089 5
2207 -61.83195 -41.2586 -6.97667 5
2208 -57.92616 -38.60397 -9.48054 5
2209 -58.69591 -49.87683 -4.88082 3
2210 -62.03467 -44.81984 -5.80148 3
2211 -61.4681 -42.14828 -9.9293 3
2212 -57.40688 -42.13709 -11.96362 3
2213 -61.30633 -37.64539 -13.6841 3
2214 -61.92855 -26.59694 -13.08562 5
2215 -63.16269 -21.665 -14.71171 9
2216 -59.16484 -32.63024 -12.58181 5
2217 -63.03452 -32.06808 -13.97201 3
2218 -62.20213 -32.22311 -17.18319 3
2219 -63.18766 -20.54765 -17.2813 9
2220 -57.61932 -32.37988 -17.44668 3
2221 -61.13908 -26.90028 -17.96562 3
2222 -58.7551 -20.62787 -19.90999 9
2223 -54.32714 -21.7439 -22.64349 9
2224 -53.71117 -61.5022 -4.42939 3
2225 -55.01282 -56.08338 -4.34603 3
2226 -45.0037 -66.11336 -3.07627 3
2227 -49.35472 -64.3268 -3.94529 3
2228 -51.14286 -62.36179 -6.18184 3
2229 -47.77832 -62.08015 -6.40409 3
2230 -51.92353 -60.1036 -9.23403 3
2231 -41.65726 -77.62347 -2.69671 3
2232 -42.16274 -71.30208 -3.07965 3
2233 -38.10126 -87.29997 -4.87383 3
2234 -41.69192 -83.06016 -3.42492 3
2235 -42.0085 -80.97443 -6.65935 3
2236 -41.26137 -84.74929 -10.66181 3
2237 -44.35972 -77.40147 -8.70667 3
2238 -43.51246 -65.28484 -4.74065 3
2239 -42.18575 -61.84263 -5.42335 3
2240 -45.31395 -68.38544 -4.64972 3
2241 -43.75553 -71.45343 -6.34291 3
2242 -42.378 -76.30047 -9.83605 3
2243 -39.38124 -65.26826 -8.94559 3
2244 -42.46144 -58.28602 -6.74121 3
2245 -39.83096 -79.11627 -13.21331 3
2246 -39.17818 -73.64762 -10.56887 3
2247 -40.74553 -68.17002 -13.24273 3
2248 -41.17551 -71.00721 -16.90792 3
2249 -42.98521 -62.67756 -15.68972 3
2250 -52.85036 -29.05918 -23.76899 9
2251 -53.99427 -24.00473 -27.71044 9
2252 -55.84048 -39.74746 -17.98577 3
2253 -52.51933 -34.72828 -19.18627 3
2254 -53.95267 -36.26331 -24.64795 3
2255 -52.97835 -42.85849 -24.31705 3
2256 -53.49308 -37.55327 -27.21243 3
2257 -55.43065 -49.10526 -11.98545 3
2258 -57.19868 -44.79334 -16.89782 3
2259 -54.37555 -51.43415 -8.38053 3
2260 -56.11716 -55.38078 -11.15794 3
2261 -53.73013 -57.75499 -13.20238 3
2262 -53.57928 -47.25189 -20.80848 3
2263 -49.74105 -44.98599 -18.52465 3
2264 -57.66648 -46.83228 -20.32502 3
2265 -54.07056 -53.73573 -17.96686 3
2266 -48.80473 -54.78478 -11.10211 3
2267 -45.02569 -48.0905 -12.83888 3
2268 -46.24113 -42.05264 -17.00276 3
2269 -43.29678 -53.13639 -9.88268 3
2270 -41.26913 -54.7644 -14.33906 3
2271 -43.11402 -56.02456 -19.01662 3
2272 -54.89336 -24.48755 -30.92826 9
2273 -49.97755 -36.71606 -25.80663 3
2274 -53.10899 -31.11113 -28.63364 9
2275 -51.70175 -24.43695 -31.03101 9
2276 -47.86356 -23.94309 -28.43285 9
2277 -42.182 -42.38916 -17.1872 3
2278 -45.98711 -39.38215 -22.05387 3
2279 -40.86735 -58.59258 -20.12656 3
2280 -41.2948 -50.85801 -19.16774 3
2281 -39.61098 -45.13334 -19.57758 3
2282 -36.55211 -48.45867 -19.61743 3
2283 -40.59384 -40.90178 -23.02964 3
2284 -46.66416 -30.17819 -22.96017 9
2285 -45.34916 -23.40971 -24.50627 9
2286 -46.55238 -35.86364 -24.15931 3
2287 -43.22423 -35.94949 -22.48013 3
2288 -39.24131 -37.08467 -22.2819 3
2289 -42.6543 -24.63427 -21.65444 9
2290 -34.71566 -38.18826 -23.66005 3
2291 -39.56025 -32.13699 -23.31272 9
2292 -40.02748 -26.54774 -22.56222 9
2293 -37.85577 -27.8571 -25.29424 9
2294 -32.04178 -90.85635 -8.06101 3
2295 -23.09489 -97.32253 -14.38178 3
2296 -27.20324 -95.60802 -10.50686 3
2297 -33.6033 -89.8205 -10.69594 3
2298 -35.40729 -88.1636 -14.8349 3
2299 -15.51813 -98.26896 -12.61637 3
2300 -18.73402 -98.80348 -15.58377 3
2301 -11.68847 -94.27868 -5.64746 10
2302 -13.5462 -96.45145 -8.26049 10
2303 -12.28585 -97.12952 -13.28891 3
2304 -11.90594 -93.93062 -10.10271 3
2305 -17.25031 -93.99764 -10.63539 3
2306 -28.98757 -89.89417 -15.60247 3
2307 -35.70724 -84.61944 -15.78681 3
2308 -23.05782 -94.92126 -16.78254 3
2309 -23.7093 -91.17945 -12.53113 3
2310 -22.74618 -87.71342 -13.04027 3
2311 -35.66938 -80.92335 -13.95153 3
2312 -23.18993 -84.7017 -11.65115 3
2313 -29.21831 -83.38588 -13.46418 3
2314 -35.42315 -77.08748 -13.87951 3
2315 -35.69609 -72.96109 -16.00852 3
2316 -10.78359 -87.81986 -0.27831 10
2317 -10.65063 -91.14185 -2.67048 10
2318 -12.71489 -81.26015 5.83779 10
2319 -11.83934 -84.1551 3.29494 10
2320 -6.11424 -85.51305 -0.14404 10
2321 -3.48733 -80.82101 0.97942 10
2322 -3.50055 -85.14144 -3.8142 10
2323 -19.74428 -74.99966 5.36581 10
2324 -15.28121 -78.36442 6.6858 10
2325 -24.97138 -63.639 6.84873 10
2326 -24.11444 -69.94585 5.43842 10
2327 -21.77129 -70.96671 2.29181 10
2328 -22.23359 -65.23155 0.54212 10
2329 -14.89293 -68.87239 1.66489 10
2330 -4.11872 -75.80865 4.73151 10
2331 -5.05294 -75.09959 1.06086 10
2332 -10.02096 -76.73109 4.69867 10
2333 -8.04441 -70.98023 4.491 10
2334 -7.3679 -65.81557 3.89881 10
2335 -8.01792 -70.55943 -0.0908 10
2336 -8.58078 -74.65776 -3.99518 10
2337 -10.05291 -60.96894 1.18789 10
2338 -7.05973 -65.04851 0.83755 10
2339 -11.44827 -65.46005 -1.79474 10
2340 -14.3245 -58.82215 -4.35702 10
2341 -15.25137 -64.5032 -4.83279 10
2342 -29.59396 -74.55354 -12.97653 3
2343 -36.02192 -66.57011 -15.58705 3
2344 -19.8442 -84.87809 -8.4568 3
2345 -26.62753 -80.78178 -7.87146 3
2346 -28.28726 -75.69212 -7.11522 3
2347 -24.34814 -73.77962 -4.44747 3
2348 -30.26558 -69.28731 -7.53233 3
2349 -8.21797 -91.45418 -12.06089 10
2350 -14.16259 -88.13717 -10.07009 3
2351 -5.5498 -93.91104 -9.05117 10
2352 -4.72945 -89.60643 -9.83551 10
2353 -9.07559 -85.5656 -7.17119 10
2354 -18.90291 -77.42574 -7.98671 3
2355 -21.76992 -69.39079 -8.26929 3
2356 -16.30469 -82.5565 -10.40335 3
2357 -13.63315 -79.48695 -10.95424 10
2358 -11.50894 -77.64421 -6.1817 10
2359 -19.00582 -65.21822 -11.10291 10
2360 -24.91683 -61.33291 -8.79627 3
2361 -13.23751 -71.41566 -8.64314 10
2362 -17.75167 -66.54041 -6.97242 10
2363 -21.60125 -60.94037 -5.18772 10
2364 -34.81915 -61.10664 -15.48926 3
2365 -31.05721 -63.2064 -9.42162 3
2366 -29.66299 -64.27567 -13.72723 3
2367 -32.23064 -56.39158 -16.25787 3
2368 -30.2962 -50.36955 -17.53889 3
2369 -28.09046 -56.53175 -6.95995 3
2370 -29.9376 -59.93456 -7.42594 3
2371 -23.67985 -53.85518 -5.45824 10
2372 -26.64582 -56.00543 -5.19881 10
2373 -31.68048 -51.41505 -6.56184 3
2374 -32.26398 -45.41885 -7.58107 3
2375 -34.4483 -47.71796 -10.03408 3
2376 -26.74394 -49.96081 -15.76018 3
2377 -29.68 -43.36192 -20.56202 3
2378 -29.78251 -56.45394 -12.39752 3
2379 -30.98968 -49.03492 -13.65696 3
2380 -35.14532 -43.09258 -14.97817 3
2381 -31.01693 -37.23436 -22.68113 3
2382 -36.50473 -36.89832 -15.08118 3
2383 -34.71075 -37.93686 -19.46386 3
2384 -35.09801 -31.92012 -22.94753 9
2385 -36.83861 -27.04733 -21.35165 9
2386 -23.47304 -59.0459 6.39405 10
2387 -14.19473 -50.72562 3.94114 10
2388 -19.48683 -54.56458 5.58147 10
2389 -25.17093 -59.31211 3.08235 10
2390 -22.78261 -59.34345 0.1652 10
2391 -10.92167 -41.12504 4.44407 10
2392 -10.27245 -45.76644 3.81244 10
2393 -12.04821 -34.62947 5.51162 -1
2394 -11.51396 -37.20936 4.74907 -1
2395 -14.80353 -41.03745 3.13392 10
2396 -17.9686 -41.42416 1.76986 11
2397 -12.85661 -42.04113 -0.28212 10
2398 -21.96143 -53.06519 -1.00592 10
2399 -18.40924 -58.33773 -0.76639 10
2400 -16.37654 -49.37437 1.30772 10
2401 -17.10403 -47.50589 -1.47381 10
2402 -15.83669 -44.65821 -3.69761 10
2403 -13.83928 -56.05344 -1.45857 10
2404 -14.82611 -41.88805 -5.96437 10
2405 -17.42075 -50.01223 -5.22096 10
2406 -12.83137 -53.17591 -4.11889 10
2407 -16.11917 -52.52251 -7.25447 10
2408 -6.95119 -28.3124 1.28246 -1
2409 -8.55761 -32.24461 2.95814 -1
2410 -3.12869 -22.50238 -2.7605 -1
2411 -4.09607 -25.65637 -0.35634 -1
2412 -9.97086 -29.0893 -2.52431 -1
2413 -12.78614 -28.23544 -5.91558 -1
2414 -15.88858 -33.11996 -4.21039 -1
2415 -2.63776 -12.84073 -6.03873 -1
2416 -2.10622 -18.53103 -4.93886 -1
2417 -2.75924 2.39334 -5.24974 -1
2418 -3.19668 -5.56336 -6.02533 -1
2419 -0.62587 -14.4733 -10.01642 -1
2420 -3.39567 -13.24758 -13.29295 -1
2421 -1.7641 -20.74787 -16.83668 -1
2422 -9.85781 -25.16652 -8.8419 -1
2423 -15.68118 -26.78445 -8.38733 -1
2424 -1.97157 -25.47547 -8.55614 -1
2425 -3.28585 -23.48049 -14.06608 -1
2426 -7.46204 -22.22411 -18.04824 -1
2427 -18.72097 -25.99002 -10.06577 -1
2428 -23.89384 -30.91592 -7.62491 -1
2429 -12.43305 -20.51672 -20.61641 -1
2430 -13.70834 -24.76921 -15.87766 -1
2431 -22.29306 -24.72453 -11.04744 -1
2432 -26.46293 -23.08765 -11.51672 -1
2433 -31.2374 -27.00972 -9.63672 -1
2434 -18.38397 -44.64418 -9.2068 10
2435 -21.5785 -49.81748 -7.13969 10
2436 -18.54932 -40.13359 -4.26506 10
2437 -14.78266 -38.8704 -8.23926 10
2438 -16.0149 -36.32366 -10.32054 10
2439 -23.33418 -36.89846 -9.43637 10
2440 -17.40471 -33.69493 -12.56065 10
2441 -21.72473 -38.36367 3.69329 -1
2442 -22.13392 -41.59881 0.46152 -1
2443 -15.97414 -35.87493 1.80036 -1
2444 -21.15771 -35.91111 0.27524 -1
2445 -25.87551 -35.46181 -0.99616 -1
2446 -29.33507 -39.94921 -5.07643 -1
2447 -31.58594 -38.43496 -8.54749 -1
2448 -25.91383 -41.42455 -2.04885 -1
2449 -30.39222 -38.55567 0.06241 -1
2450 -29.44992 -33.84059 -2.97137 -1
2451 -36.50229 -37.16097 -7.72971 -1
2452 -31.65062 -35.2613 -12.06416 -1
2453 -33.05195 -32.59436 -4.84776 -1
2454 -36.41374 -32.10295 -7.56689 -1
2455 -38.72918 -30.25733 -10.80717 -1
2456 -24.54906 -45.68525 -6.83856 10
2457 -18.6828 -31.98321 -14.78546 10
2458 -22.20036 -39.33569 -11.99528 10
2459 -27.94129 -42.5598 -8.8138 10
2460 -30.5788 -39.38601 -11.80105 3
2461 -31.64737 -32.01277 -14.60385 -1
2462 -25.05721 -31.55817 -14.30246 10
2463 -39.52254 -26.76797 -13.92234 -1
2464 -37.64783 -30.90848 -14.53762 -1
2465 -30.77154 -28.36105 -17.30914 -1
2466 -28.8252 -24.85527 -20.54242 -1
2467 -23.78209 -25.1066 -19.15724 9
2468 -25.32821 -34.09997 -17.41298 3
2469 -31.85807 -35.13927 -15.26327 3
2470 -19.69097 -30.17042 -17.25427 10
2471 -20.86694 -28.40615 -20.16196 9
2472 -22.04193 -26.16929 -23.16191 9
2473 -32.05637 -30.55007 -18.3134 9
2474 -22.83983 -23.02887 -26.18271 9
2475 -27.23455 -27.15626 -23.78909 9
2476 -32.3091 -26.12136 -21.65294 9
2477 -32.80542 -22.5157 -25.48602 9
2478 -4.84048 5.92781 -6.9894 12
2479 -6.63476 14.44534 -14.55362 12
2480 -6.46157 10.13617 -9.75433 12
2481 -3.82168 -1.77684 -10.88361 -1
2482 -5.10544 -8.40967 -13.09558 -1
2483 -8.39726 19.45821 -19.06207 12
2484 -6.559 16.70986 -19.44999 12
2485 -14.65314 22.47218 -16.63729 12
2486 -11.11067 21.52382 -16.21504 12
2487 -10.37624 12.40567 -15.68638 12
2488 -12.98908 4.57188 -14.01099 12
2489 -11.67561 1.49547 -12.2415 -1
2490 -6.71373 -3.09575 -14.74781 -1
2491 -8.86073 -12.97189 -18.57053 -1
2492 -7.81398 5.02489 -12.49606 12
2493 -9.20002 -0.87814 -15.9675 -1
2494 -13.53299 -6.25333 -14.32935 -1
2495 -14.0697 -16.32641 -18.6844 -1
2496 -18.06256 -10.80057 -12.49233 -1
2497 -15.86367 -13.26808 -14.56899 -1
2498 -19.36876 -18.67439 -14.11172 -1
2499 -28.71042 -20.81932 -11.55915 -1
2500 -17.83644 19.57322 -21.00482 12
2501 -15.08006 20.89718 -21.74484 12
2502 -26.62004 18.59485 -22.42898 12
2503 -22.37406 18.95122 -18.64569 12
2504 -19.96054 13.79353 -20.69011 12
2505 -23.16143 9.96925 -16.77337 12
2506 -20.9234 9.44207 -16.29115 12
2507 -27.47466 20.54055 -15.79811 12
2508 -29.22711 18.63206 -20.88046 12
2509 -25.90252 20.57716 -11.1005 12
2510 -26.73822 15.80224 -11.45141 9
2511 -30.0658 11.21228 -13.47006 9
2512 -25.30712 10.4919 -16.60679 12
2513 -27.56367 4.27986 -13.18763 -1
2514 -25.86231 15.21341 -20.4394 12
2515 -27.38116 11.32125 -15.34521 12
2516 -31.98143 4.89012 -14.86186 -1
2517 -32.42203 -0.83454 -16.36485 -1
2518 -30.07703 -1.50854 -14.74448 -1
2519 -33.58726 0.7861 -19.02129 9
2520 -31.96818 0.75944 -24.64228 9
2521 -28.73672 1.06125 -27.95097 9
2522 -32.55131 -18.71998 -13.20394 -1
2523 -37.68131 -22.41464 -13.8115 -1
2524 -20.48222 -8.51151 -11.3125 -1
2525 -25.83558 -14.20728 -11.89262 -1
2526 -35.07955 -15.93126 -16.47478 -1
2527 -35.82366 -12.53449 -20.14955 -1
2528 -36.49218 -16.0914 -21.63865 -1
2529 -15.55405 6.5427 -15.56426 12
2530 -17.43994 -1.49555 -11.9752 -1
2531 -16.45834 16.17266 -16.40026 12
2532 -18.37251 8.05899 -16.02033 12
2533 -22.26058 2.59492 -12.31825 -1
2534 -30.40789 -9.63735 -16.45268 -1
2535 -35.19413 -9.35127 -23.68966 -1
2536 -22.44955 -6.08025 -11.90878 -1
2537 -24.65648 -4.13624 -13.72504 -1
2538 -27.16626 -2.31226 -14.28977 -1
2539 -32.6844 -6.47228 -26.00369 -1
2540 -30.46362 -9.16588 -28.17162 -1
2541 -31.76502 -4.73755 -20.27124 -1
2542 -30.07328 -2.98578 -26.47462 9
2543 -25.90259 0.36258 -30.84519 9
2544 -38.00069 -23.24273 -17.90256 -1
2545 -31.32839 -16.05011 -25.38456 -1
2546 -34.60974 -19.68555 -21.71397 -1
2547 -31.96938 -22.67349 -21.35812 -1
2548 -24.93256 -20.35734 -23.84555 9
2549 -24.60458 -6.15228 -30.75082 9
2550 -27.027 -11.58935 -29.085 9
2551 -24.59674 -0.89925 -33.6036 9
2552 -24.8464 -3.69867 -34.72988 9
2553 -25.45114 -7.17135 -34.38517 9
2554 -21.42313 -15.20284 -26.52383 9
2555 -20.88383 -18.9012 -26.32767 9
2556 -23.72117 -13.18275 -28.30879 9
2557 -20.92032 -11.2772 -30.60454 9
2558 -27.06298 -11.03327 -33.01532 9
2559 -25.54941 -19.5201 -29.55753 9
2560 -28.77112 -14.72233 -31.08088 9
2561 -31.17526 -18.83987 -28.89523 9
