# Supplementary material for: Lingual Gyrus Surface Area Is Associated with Anxiety-Depression Severity in Young Adults: A Genetic Clustering Approach
Source: eNeuro. 2018 Jan 19;5(1):ENEURO.0153-17.2017. doi: 10.1523/ENEURO.0153-17.2017 (PMC5773884; doi:10.1523/ENEURO.0153-17.2017)
Supplement: Extended Data 1 — R code used for all the analyses. Download Extended Data, ZIP file. [file sup_enu-eN-NWR-0153-17-s05.zip]

Archive with 21 entries (20 files):
- Code_analysis_CouvyDuchesne/
- Code_analysis_CouvyDuchesne/RR_13.1_Replication_HCP_hglm.R
- Code_analysis_CouvyDuchesne/RR_13.2_NbIndepVariables_HCP_replication.R
- Code_analysis_CouvyDuchesne/RR_13.2_openMxFormat_Replication.R
- Code_analysis_CouvyDuchesne/RR_13.3_geneticCorrelations_geneticClusters_HCP_replication.R
- Code_analysis_CouvyDuchesne/RR_13.4_Multivariate_Anx-Dep_Splines_geneticClusters_HCP_replication.R
- Code_analysis_CouvyDuchesne/RR_1_sphereScore_34Items_Calculation_function.R
- Code_analysis_CouvyDuchesne/RR_2.2_SphereMergingWithImaging_geneticClusters.R
- Code_analysis_CouvyDuchesne/RR_3.2_UniqueSphereScore_geneticClusters.R
- Code_analysis_CouvyDuchesne/RR_5.1_FinalSampleDescription_geneticClusters.R
- Code_analysis_CouvyDuchesne/RR_5.5_SACT_geneticClusters_Sphere_hglm.R
- Code_analysis_CouvyDuchesne/RR_5.6_SACT_geneticClusters_Sphere_hglm_sensitivityAnalysis.R
- Code_analysis_CouvyDuchesne/RR_6.0_MatSpdLiteNew.R
- Code_analysis_CouvyDuchesne/RR_6.2_NbIndepVariables_geneticClusters.R
- Code_analysis_CouvyDuchesne/RR_7.2_openMxFormat_geneticClusters.R
- Code_analysis_CouvyDuchesne/RR_8.0_Genetic_correlations_function_openMx3_withPvalues_siblings.R
- Code_analysis_CouvyDuchesne/RR_8.0_Univ_SaturatedModel_function_OpenMx3.R
- Code_analysis_CouvyDuchesne/RR_8.0_UnivACE_Continuous_Function_openMx3_extraSibling.R
- Code_analysis_CouvyDuchesne/RR_8.2_geneticCorrelations_geneticClusters.R
- Code_analysis_CouvyDuchesne/RR_8.5_Multivariate_Anx-Dep_Splines_geneticClusters.R
- Code_analysis_CouvyDuchesne/RR_GenEpiHelperFunctions.R
